# Supplementary material for: Muskox status, recent variation, and uncertain future
Source: Ambio. 2019 Jun 11;49(3):805–19. doi: 10.1007/s13280-019-01205-x (PMC6989413; doi:10.1007/s13280-019-01205-x)
Supplement: Supplementary file 2 — Supplementary material 2 (XLSX 88 kb) [file 13280_2019_1205_MOESM2_ESM.xlsx]

## Sheet: Muskox Surveys
Ambio
Electronic Supplementary Material
This supplementary material has not been peer reviewed
Title: Muskox status, recent variation, and uncertain future
Christine Cuyler, Janice Rowell, Jan Adamczewski, Morgan Anderson, John Blake, Tord Bretten, Vincent Brodeur, Mitch Campbell, Sylvia L. Checkley, H. Dean Cluff, Steeve D. Côté, Tracy Davison, Mathieu Dumond, Barrie Ford, Alexander Gruzdev, Anne Gunn, Patrick Jones, Susan Kutz,
Table S3 Circumpolar summary for origins and details of abundance surveys of muskox (Ovibos moschatus) populations. Endemic (EN) = continuously present, Re-introduced (RI) = returned to regions formerly occupied within 150 years, Translocated (TR) = moved to regions never occupied or not present for thousands of years, Expansion (EX) = originating from another established population.
					Standard Error	Confidence Interval	Confidence Interval	Coefficient of Variance	Reproductive	Total area	Surveyed Area	Coverage2	Muskox Density		Survey			Speed	Flight Altitude	Entire
Country / Population	Origin	Year	Count	Estimate	(SE)	95% (CI)	90% (CI)	(CV)	Adults only1	(km2)	(km2)	(%)	# per 100 km2	Sampling Design3	Month	Mode	Transport	(km/hour)	(m) above ground level	Strip width4 (m)	Additional information 1	Additional information 2	Reference
Alaska USA
Nunivak Island	TR	1935-36	31						No	4226			0.733554	Translocation of 31 muskoxen							These muskoxen were captured on the Northeast coast of Greenland.	"Googling" Nunivak Island muskoxen produces websites stating 34-35 muskoxen were translocated in 1930's. We consider Spencer & Lensink (1970) the best source for true number released.	Spencer, D.L., and C.J. Lensink. 1970. The muskox of Nunivak Island, Alaska. Journal of Wildlife Management 34(1): 1-15.
Nunivak Island	TR	1965	500						No	4226			11.8315										Gunn, A., J. Eamer, P. Reynolds, T.P. Sipko, and A.R. Gruzdev. 2013. Muskoxen. In: Arctic Report Card 2013. http:77www.arctic.noaa.gov/reportcard.
Nunivak Island	TR	2009	469						No	4226			11.098								This was a pre-calving count, and thus the count includes non-reproductive subadult animals.		Jones, P., and P. Perry. 2011. Unit 18 Muskox. Pages 1-11, in P. Harper, editor. Muskox management report of survey and inventory activities, 1 July 2008 - 30 June 2010. Alaska Department of Fish and Game, Project 16.0, Juneau, Alaska, USA.
Nunivak Island	TR	2010	433						No	4226			10.2461								This was a pre-calving count, and thus the count includes non-reproductive subadult animals.		Jones, P., and P. Perry. 2011. Unit 18 Muskox. Pages 1-11, in P. Harper, editor. Muskox management report of survey and inventory activities, 1 July 2008 - 30 June 2010. Alaska Department of Fish and Game, Project 16.0, Juneau, Alaska, USA.
Nunivak Island	TR	2014	563						No	4226	4226	1	13.32	Minimum Count	June	Aerial	Fixed-wing	136 to 161	150 to 300		Flew Piper Super-Cub airplane		Jones, P. 2015. Unit 18 muskox. Chapter 1, pages 1-17, in P. Harper and L.A. McCarthy, editors. Muskox management report of survey and inventory activities 1 July 2012-30 June 2014. Alaska Department of Fish and Game, Species Management Report ADF&G/DWC/SMR-2015-2, Juneau, Alaska, USA.
Nunivak Island	TR	2015	740						No	4226	4226	1	17.51	Minimum Count	June	Aerial	Fixed-wing	136 to 161	150 to 300		Flew Piper Super-Cub airplane		Jones, P., P. Reynolds, T. Gorn, J. Dau, P. Perry, B. Lenart, B. Dunker, G. Carroll, M. Suitor, E. Wald, C. Westing, B. Saito, and I. Hughes. 2016. Status of Muskox in Alaska. Poster. International Muskox Health Ecology Symposium. 7-10 November 2016. Calgary, Alberta, Canada.
Nelson Island	TR	1967-68	31						No	2183			1.42006	Translocation of 31 muskoxen									Gunn, A., J. Eamer, P. Reynolds, T.P. Sipko, and A.R. Gruzdev. 2013. Muskoxen. In: Arctic Report Card 2013. http:77www.arctic.noaa.gov/reportcard.
Nelson Island	TR	2009	541						No	2183			24.7824								This was a pre-calving count, and thus the count includes non-reproductive subadult animals.		Jones, P., and P. Perry. 2011. Unit 18 Muskox. In: Muskox management report of survey and inventory activities, 1 July 2008 - 30 June 2010. Editor, P. Harper. 1-11. Alaska Department of Fish and Game, Project 16.0, Juneau, Alaska, USA.
Nelson Island	TR	2010	561						No	2183			25.6986								This was a pre-calving count, and thus the count includes non-reproductive subadult animals.		Jones, P., and P. Perry. 2011. Unit 18 Muskox. In: Muskox management report of survey and inventory activities, 1 July 2008 - 30 June 2010. Editor, P. Harper. 1-11. Alaska Department of Fish and Game, Project 16.0, Juneau, Alaska, USA.
Nelson Island	TR	2017	755						No	2183	1415	0.65	34.59	Minimum Count	June	Aerial	Fixed-wing	136 to 161	150 to 300		Flew Piper Super-Cub airplane		Alaska Department of Fish and Game. 2017. The status of muskox and factors influencing their populations. Division of Wildlife Conservation, Annual Performance Report 1 July 2016-30 June 2017, Federal Aid in Wildlife Restoration Project 16.0, Juneau.
Nelson Island	TR	2018	444						No	2183	1415	0.65	20.34	Minimum Count	June	Aerial	Fixed-wing	136 to 161	150 to 300		Flew Piper Super-Cub airplane		Jones pers. comm. Alaska Department of Fish and Game
Yukon Kuskokwim Delta	EX	2017	252						No					Minimum Count	June	Aerial	Fixed-wing	136 to 161	150 to 300		Flew Piper Super-Cub airplane	Yukon Kuskokwim Delta muskox population resulted after expansion movement of animals from Nelson Island to the mainland. They crossed winter ice on the river and delta.	Alaska Department of Fish and Game. 2017. The status of muskox and factors influencing their populations. Division of Wildlife Conservation, Annual Performance Report 1 July 2016-30 June 2017, Federal Aid in Wildlife Restoration Project 16.0, Juneau.
Seward Peninsula	TR	1970							No	83706				Translocation of 36 muskoxen									Gorn, T. 2011. Unit 22 Muskox. Pages 16-47. In P. Harper, editor. Muskox management report of survey and inventory activities, 1 July 2008 - 30 June 2010. Alaska Department of Fish and Game, Project 16.0, Juneau, Alaska, USA.
Seward Peninsula	TR	1981							No	83706				Translocation of an additional 35 muskoxen									Gorn, T. 2011. Unit 22 Muskox. Pages 16-47. In P. Harper, editor. Muskox management report of survey and inventory activities, 1 July 2008 - 30 June 2010. Alaska Department of Fish and Game, Project 16.0, Juneau, Alaska, USA.
Seward Peninsula	TR	1998	1500						No	83706			1.79199								In 1998, almost 1,500 muskoxen were counted on the Seward Peninsula		Gorn, T. 2011. Unit 22 Muskox. Pages 16-47. In P. Harper, editor. Muskox management report of survey and inventory activities, 1 July 2008 - 30 June 2010. Alaska Department of Fish and Game, Project 16.0, Juneau, Alaska, USA.
Seward Peninsula	TR	2007	2700						No	83706			3.22558								In 2007, almost 2,700 muskoxen were counted on the Seward Peninsula		Gorn, T. 2011. Unit 22 Muskox. Pages 16-47. In P. Harper, editor. Muskox management report of survey and inventory activities, 1 July 2008 - 30 June 2010. Alaska Department of Fish and Game, Project 16.0, Juneau, Alaska, USA.
Seward Peninsula	TR	2010	2754						No	83706			3.29009	Distance Sampling									Gunn, A., J. Eamer, P. Reynolds, T.P. Sipko, and A.R. Gruzdev. 2013. Muskoxen. In: Arctic Report Card 2013. http:77www.arctic.noaa.gov/reportcard.
Seward Peninsula	TR	2012	2013						No	83706			2.40485	Distance Sampling									Gunn, A., J. Eamer, P. Reynolds, T.P. Sipko, and A.R. Gruzdev. 2013. Muskoxen. In: Arctic Report Card 2013. http:77www.arctic.noaa.gov/reportcard.
Seward Peninsula	TR	2015		2287		1,895 - 2,832		0.1	No	83706	83706	1	2.73	Distance Sampling	March	Aerial	Fixed-wing	136 to 161	300	no fixed width	Flew Piper Super-Cub airplane. Distance sampling: Although each observation was given a distance from the line flown, the total strip within which observations were made was 4,800 m		Gorn, T., and W.R. Dunker. 2015. Unit 22 muskox. Chapter 2 , pages 1-44 in P. Harper and L/A. McCarthy, editors. Muskox management report of survey and inventory activities 1 July 2012-30 June 2014. Alaska Department of Fish and Game, Species Management Report ADF&G/DWC/SMR-2015-2, Juneau, Alaska, USA.
Seward Peninsula	TR	2017		2353		1,908 - 2,936		0.11	No	83706	83706	1	2.81	Distance Sampling	March	Aerial	Fixed-wing	136 to 161	150 to 300	no fixed width	Flew Piper Super-Cub airplane		Alaska Department of Fish and Game. 2017. The status of muskox and factors influencing their populations. Division of Wildlife Conservation, Annual Performance Report 1 July 2016-30 June 2017, Federal Aid in Wildlife Restoration Project 16.0, Juneau.
Cape Thompson	RI	1970							No					Translocation of 36 muskoxen									Westing, C. 2011. Unit 48-62 Muskox. In: Muskox management report of survey and inventory activities, 1 July 2008 - 30 June 2010. Editor, P. Harper. 1-11. Alaska Department of Fish and Game, Project 16.0, Juneau, Alaska, USA.
Cape Thompson	RI	1977							No					Translocation of an additional 34 muskoxen									Westing, C. 2011. Unit 48-62 Muskox. In: Muskox management report of survey and inventory activities, 1 July 2008 - 30 June 2010. Editor, P. Harper. 1-11. Alaska Department of Fish and Game, Project 16.0, Juneau, Alaska, USA.
Cape Thompson	RI	2016	556						No	52963				Distance Sampling	March	Aerial	Fixed-wing	136 to 161	150 to 300	no fixed width	Flew Piper Super-Cub airplane		Jones pers. comm. Alaska Department of Fish and Game
Cape Thompson	RI	2017	227						No					Distance Sampling	March	Aerial	Fixed-wing	136 to 161	150 to 300	no fixed width	Flew Piper Super-Cub airplane		Hughes, L.J. 2016. Units 23 and 26A muskox. Chapter 3, Pages 1-19 In P. Harper and L/A. McCarthy, editors. Muskox management report of survey and inventory activities 1 July 2012-30 June 2014. Alaska Department of Fish and Game, Species Management Report ADF&G/DWC/SMR-2015-2, Juneau
North East	RI	1969							No					Translocation of 51 muskoxen								See Lenart et al. 2015 for several earlier surveys.	Gunn, A., J. Eamer, P. Reynolds, T.P. Sipko, and A.R. Gruzdev. 2013. Muskoxen. In: Arctic Report Card 2013. http:77www.arctic.noaa.gov/reportcard.
North East	RI	1970							No					Translocation of an additional 13 muskoxen								See Lenart et al. 2015 for several earlier surveys.	Gunn, A., J. Eamer, P. Reynolds, T.P. Sipko, and A.R. Gruzdev. 2013. Muskoxen. In: Arctic Report Card 2013. http:77www.arctic.noaa.gov/reportcard.
North East	RI	2013	200						No													See Lenart et al. 2015 for several earlier surveys.	Gunn, A., J. Eamer, P. Reynolds, T.P. Sipko, and A.R. Gruzdev. 2013. Muskoxen. In: Arctic Report Card 2013. http:77www.arctic.noaa.gov/reportcard.
North East	RI	2015	198						No					Minimum count	April	Aerial	Fixed-wing	145	150 to 300		Flew Piper Super-Cub airplane.	Non-survey year: muskox groups found, and population estimated, by radio-tracking collared muskoxen (n= 15-20)and flying major river drainages. Thus strip-width parameter cannot be provided (Reynolds pers. comm.).	Lenart, E.A. 2015. Units 26B and 26C muskox. Chapter 4, pages 1-26 In P. Harper and L.A. McCarthy, editors. Muskox management report of survey and inventory activities 1 July 2012 - 30 June 2014. Alaska Department of Fish and Game, Species Management Report ADF&G/DWC/SMR-2015-2, Juneau, Alaska, USA
North East	RI	2016	228						No	42300	42300	1	0.54	Systematic Transect	April	Aerial	Fixed-wing	145	150 to 300	4800	Flew Piper Super-Cub airplane	Transect strips spaced at 4.8 km (3 mile) intervals covering entire study area, are flown every 2-3 years. Muskoxen are counted within 2.4 km (1.5 miles) on both sides of airplane, thus total strip width 4.8 km (Reynolds pers. comm.)	Lenart pers. comm. Alaska Department of Fish and Game
North East	RI	2017	218						No	42300	42300	1	0.52	Minimum count	April	Aerial	Fixed-wing	145	150 to 300		Flew Piper Super-Cub airplane	Non-survey year: muskox groups found, and population estimated, by radio-tracking collared muskoxen (n= 15-20)and flying major river drainages. Thus strip-width parameter cannot be provided (Reynolds pers. comm.).	Lenart pers. comm. Alaska Department of Fish and Game
North East	RI	2018	285						No	42300	42300	1	0.67	Minimum count	April	Aerial	Fixed-wing	145	150 to 300		Flew Piper Super-Cub. 2018 was a pre-calving count; by June, 60 calves were observed. Previously, this population declined 50%, thereafter was stable for several years, now recent increase observed in 2018 (Reynolds pers. comm.)	Non-survey year: muskox groups found, and population estimated, by radio-tracking collared muskoxen (n= 15-20)and flying major river drainages. Thus strip-width parameter cannot be provided (Reynolds pers. comm.).	Lenart pers. comm. Alaska Department of Fish and Game
CANADA Mainland
Yukon
Yukon North Slope	EX	2013	100						No					"Best Guess"								Yukon North Slope muskox population resulted after expansion from eastern Alaskan North East population.	Gunn, A., J. Eamer, P. Reynolds, T.P. Sipko, and A.R. Gruzdev. 2013. Muskoxen. In: Arctic Report Card 2013. http:77www.arctic.noaa.gov/reportcard.
Yukon North Slope	EX	2016	287						No					Unsystematic	April	Aerial	Fixed-wing	148 to 185	305 to 457	10,000 & varied	Looked for muskox groups and then photographed each group observed. There were ca. 20 animals with telemetry collars, which aided locating the groups. (Suitor pers. comm.)		Suitor pers. comm. North Yukon Region, Fish and Wildlife, Environment Yukon
Yukon North Slope	EX	2018	344						No					Transect	March	Aerial	Helicopter	148 to 185	306 to 457	10,000 & varied			Suitor pers. comm. North Yukon Region, Fish and Wildlife, Environment Yukon
Northwest Territories
Inuvik (Paulatuk)	EN	1997	253	2567	724			0.28	No	36730	3621	0.1	7	Systematic Fixed-width Transect	March	Aerial	Fixed-wing	160	200	1000	Estimate included all animals over one year old. Thus, includes non-reproductive juveniles.	Area is in northwest of the Northwest Territories.	Larter, N.C. 1999. An aerial survey of muskoxen in the Paulatuk area of the Inuvialuit Settlement Region, March 1997. Department of Resources, Wildlife, and Economic Development, Government of the Northwest Territories, Inuvik, NWT. Manuscript Report No. 116. 27pp
Inuvik (Inuvialuit)	EN	2002	231	1215	256	± 526		0.432	No	79901		0.107	1.5	Systematic Fixed-width Transect	March	Aerial	Fixed-wing	160	132	1000	Estimate included all animals over one year old. Thus, includes non-reproductive juveniles.		Nagy, J.A., C. Bucher, and W.H. Wright. 2013. An aerial survey for muskoxen in the Inuvialuit Settlement Region and Tuktut Nogait National Park, 2002. Environment and Natural Resources, Government of the Northwest, Territories. Manuscript Report 226. 36pp.
Inuvik (Inuvialuit)	EN	2009	281	2855		± 1,356		0.47	No	84380		0.1	3.38	Systematic Fixed-width Transect	March	Aerial	Fixed-wing	160	110	1000	Estimate included all animals over one year old. Thus, includes non-reproductive juveniles.		Davison, T., and M. Branigan. 2014. Aerial Survey of Muskoxen (Ovibos moschatus) in the Mainland of the Inuvialuit Settlement Region, March 2009. Government of the Northwest Territories. Manuscript Report No. 243 pp.11
Sahtu (North Great Bear Lake)	EN	1983	705	3315	1356	1262		0.38	No	109293	13281	0.12	8.2	Stratified Systematic Fixed-width Strip Transect	March	Aerial	Fixed-wing	160	300	3000	Estimate was adjusted for 2 strata, when observed greater than estimated (Anne Gunn pers. comm.)	Area is in northwest of the Northwest Territories.	Case, R.L., and K.G. Poole. 1985. Distribution, abundance and composition of muskoxen north of Great Bear Lake, March 1983. Department of Renewable Resources, Government of the Northwest Territories, File Report No. 51. 48 pp.
Sahtu (North Great Bear Lake)	EN	1987	316	3040	1296			0.42	No	43300		0.1	7	Stratified Systematic Fixed-width Strip Transect	August-September	Aerial	Fixed-wing	160	200	1500			McLean, B.D. 1992. An aerial survey of muskoxen north of Great Bear Lake, August, 1987. Renewable Resources, Government of the Northwest Territories. File Report No. 103. 19pp.
Sahtu (North Great Bear Lake)	EN	1997	146	1457	448	920		0.63	No	55818		10-25%	2.6	Stratified Systematic Fixed-width Strip Transect	March	Aerial	Fixed-wing	160	200	1000			Veitch, A.M. 1997. An aerial survey for muskoxen in the northern Sahtu Settlement Area, March 1997. Department of Resources, Wildlife, and Economic Development, Government of the Northwest Territories, Norman Wells, NWT. Manuscript Report No. 103. 42 pp.
North Great Slave (Artillery Lake)	EN	1989		563	154			0.27	No				2	Stratified Systematic Fixed-width Strip Transect	March	Aerial	Fixed-wing		185	2000		Area is in southeast of the Northwest Territories.	Graf, R., and C. Shank. 1989. Abundance and distribution of muskoxen near Artillery Lake, NWT, March 1989. Northwest Territories Department of Renewable Resources File Report No. 80. 19pp.
North Great Slave (Aylmer Lake)	EN	1991	96	359	258	505		0.72	No	33825	4373	0.13	1.1	Stratified Systematic Fixed-width Strip Transect	July	Aerial	Fixed-wing	160	185	2000		Area is in southeast of the Northwest Territories.	Shank, C., and R. Graf. 1992. Abundance and distribution of muskoxen near Aylmer Lake, NWT, July 1991. Northwest Territories Department of Renewable Resources Manuscript Report No. 56. 16pp.
North Great Slave	EN	1998	537	1606	278				No	46865			3.4	Stratified Systematic Strip Transect	July	Aerial	Fixed-wing	160	185	1,000-2,000		Area is in southeast of Northwest Territories. In 1998, this and Lutsel K’e were in South Slave administrative region. However, in 2018, placed within North Slave Region. Therefore, to permit comparison, this 1998 survey placed with North Slave (Cluff pers. comm.).	Bradley, M., A. Gunn, and J. Dragon. 2001. Numbers and abundance of muskoxen, east of Artillery Lake, NWT, July 1998. Manuscript report No. 141, Government of the Northwest Territories, Yellowknife, NT.
North Great Slave	EN	2010	401	957	507.6			0.53	No	59201			1.62	Distance Sampling: stratified systematic strip transect	March	Aerial	Fixed-wing	160	185	no fixed width	Greater distance to observations were possible in open tundra zone, versus much shorter distance to observations possible in tree zone.		Cluff pers. comm. Environment and Natural Resources, Government of the Northwest Territories
North Great Slave	EN	2018	1656	8098	not possible			0.224	No	79740			10.2	Distance Sampling: stratified systematic strip transect	March	Aerial	Fixed-wing	160	150	no fixed width	Greater distance to observations were possible in open tundra zone, versus much shorter distance to observations possible in tree zone. Lower altitude in 2018 because also trying to detect moose in tree zone.	No SE provided, as region divided into 2 stratum of different detection probabilities: tundra, taiga. Taiga estimate 3,781, SE -1115.1. Tundra esimate 4,317, SE -1434.3. Pooled estimate used (N=8098; CV=22.4%) because basically one population, although 2 stratum.	Cluff pers. comm. Environment and Natural Resources, Government of the Northwest Territories
South Great Slave (Beaverhill Lake)	EN	2000	261	1320	183			0.138636	No	41326	8174	0.2	3.19	Stratified Systematic Fixed-width Strip Transect	August	Aerial	Fixed-wing	160	185	1000		Area is in the southeast of the Northwest Territories. Google Earth search use Beaverhill Lake, Northwest Territories, Canada. Beaverhill Lake appears to be within current North Great Slave. In future, Beaverhill Lake may be reassigned to North Great Slave.	Gunn, A. J. Williams and C.C. Shank. 2009. Distribution and Abundance of Muskoxen in the Beaverhill Lake Area (2000) and Thelon Wildlife Sanctuary (1994), Northwest Territories. Department of Environment and Natural Resources,, Manuscript Report No. 191, 76 pp.
South Great Slave (Rennie Lake)	EN	2011	164*	No estimate					No				Not calculated	Systematic Transect / Minimum Count	April	Aerial	Fixed-wing		185	500	Strip width was only 250 m to each side, because they were surveying in trees, which truncated the visibility of animals past about 250 m.	Area is in the southeast of the Northwest Territories. Google Earth search use Rennie Lake, Northwest Territories, Canada. Internal report of 2011 survey called this area "Border A area", with Rennie Lake almost at centre of area flown.	Adamczewski pers. comm. Wildlife Division, Government NT,Yellowknife, NT, Canada
South Great Slave	EN	2018	increase						No							Aerial					Although no survey data available, local knowledge/observations indicate increasing muskox abundance and distribution in South Slave (Cluff pers. comm.).	Area is in southeast of the Northwest Territories. 2011 survey area called "Border A area", with Rennie Lake almost in the centre.	Cluff pers. comm. Environment and Natural Resources, Government of the Northwest Territories
Nunavut
MX-09
West Kugluktuk (Coppermine)	EN	1983		1295	279				No					Stratified Systematic Fixed-width Strip Transect	March	Aerial	Fixed-Wing	160	300	3000			Case, R.L., and K.G. Poole. 1985. Distribution, abundance and composition of muskoxen north of Great Bear Lake, March 1983. Department of Renewable Resources, Government of the Northwest Territories, File Report No.51. 48 pp.
West Kugluktuk (Coppermine)	EN	1988	547	1805	289			0.16	No	10567	3202		15	Stratified Systematic Fixed-width Strip Transect	March	Aerial	Fixed-Wing	160	200	1500			Gunn, A. 1995. Distribution and abundance of muskoxen west of Coppermine, N.W.T. 1987-88. File Report No109. Department of Resources, Wildlife and Economic Development, Government of the Northwest Territories. Yellowknife. 28pp.
West Kugluktuk (Coppermine)	EN	1994		540	139				No					Stratified Systematic Fixed-width Strip Transect		Aerial	Fixed-Wing						Nishi, J. unpublished EcoBorealis consulting Inc.
West Kugluktuk (Coppermine)	EN	2006	290	589	121			0.2	No	30195	9848	0.33		Stratified Systematic Fixed-width Strip Transect	May	Aerial	Fixed-Wing	160	154	3000	This number of muskox observed does NOT include newborn calves.		Dumond, M. 2007. Muskox distribution and abundance in the area west of the Coppermine river, Kitikmeot region, Nunavut (May 2007). Department of Environment, Government of Nunavut, Kugluktuk, Nunavut Canada. 29 pp.
West Kugluktuk (Coppermine)	EN	2018		539	150				No	30195				Stratified Systematic Fixed-width Strip Transect	August	Aerial	Fixed-Wing						Leclerc pers. comm. Department of Environment, Government of Nunavut
MX-10
Adelaide Peninsula	EN	1986	44	213	146			0.685446	No	15115	3120		14	Systematic Fixed-width Strip Transect	June	Aerial	Fixed-Wing	160	150	2000			Gunn, A., K. Lambert, and R. Morrison. 1996. Distribution and abundance of muskoxen on Adelaide Peninsula, NWT, 1986 and 1992. Northwest Territories Department of Renewable Resources File Report No. 117. 20 pp.
Adelaide Peninsula	EN	1992	233	1165	380			0.32618	No	15115	3023		78	Systematic Fixed-width Strip Transect	June	Aerial	Fixed-Wing	160	150	2000			Gunn, A., K. Lambert, and R. Morrison. 1996. Distribution and abundance of muskoxen on Adelaide Peninsula, NWT, 1986 and 1992. Northwest Territories Department of Renewable Resources File Report No. 117. 20 pp.
Adelaide Peninsula ”old” MX-17	EN	2000	210	956	361			0.377615	No	32645	7169		3	Systematic Fixed-width Strip Transect	July	Aerial	Fixed-Wing	190	185	2000			Campbell, M., and M. Setterington. 2001. The re-evaluation of Kivalliq and northeast Ktikmeot muskox (Ovibos moschatus) population, management zones, and quotas. Technical Report Series 2001. No. 1-02. 97 pp.
King William Island	EN	1990		100					No	13935			0	Systematic Fixed-width Strip Transect	June	Aerial	Fixed-Wing	160	150	1600	King William Island is the old MX-22 unit.		Gunn, A., K. Lambert, and R. Morrison. 1996. Distribution and abundance of muskoxen on Adelaide Peninsula, NWT, 1986 and 1992. Northwest Territories Department of Renewable Resources File Report No. 117. 20 pp.
King William Island	EN	2002		384					No	13935			Not calculated	Unsystematic minimum count		Ground	Skidoo/Snowmobile						White, D. unpublished - in Leclerc 2015
King William Island	EN	2013	280	1564	182.26	1,190.73-1,937.27		0.116	No	13935	2496	0.179	11.23	Systematic Fixed-width Strip Transect	September	Aerial	Fixed-Wing	160	150	1600			Leclerc, L.-M. 2015. Muskox (Ovibos moschatus) distribution and abundance, muskox management units MX-10 subdivision, King William Island, September 2013. Status Report 2016. Nunavut Department of Environment, Wildlife Research Section, Kugluktuk, Nunavut. Canada.
Thelon	EN	1994	226	1095	281			0.26	No	58615	9198	0.157	1.8	Stratified Systematic Fixed-width Strip Transect	July-August	Aerial	Fixed-Wing	160	185	2000			Gunn, A., J. Williams, and R. Shank. 2009. Distribution and abundance of muskoxen in the Beaverhill Lake area (2000) and Thelon Wildlife Sanctuary (1994), Northwest Territories. Department of Environment and Natural Resources, Government of the Northwest Territories, Yellowknife, Canada. Manuscript Report No. 190.
MX-11										183690
Queen Maud Gulf	EN	1984	2025	8535	1381			0.16	No			0.034	15-26	Standard strip and block survey	July-August	Aerial	Fixed-Wing	175	330	3200			Gunn, A., and R. Case. 1984. Numbers and distribution of muskoxen in the Queen Maud Gulf area, July 1982. Northwest Territories Department of Renewable Resources File Report No. 39. 56 pp
Queen Maud Gulf	EN	1988	1615	7450	970			0.130201	No	62284	12745	0.2	13	Standard strip and block survey	July-August	Aerial	Fixed-Wing	160	330	3200			Gunn, A. unpublished, Salt Spring Island, BC, Canada
Queen Maud Gulf	EN	1996	833	4271	669			0.15	No	65396	13626	0.21	6	Stratified Systematic Fixed-width Strip Transect	July-August	Aerial	Fixed-Wing	160	330	3000			Nishi, J. unpublished, EcoBorealis consulting Inc.
Contwoyto Lake West ”old” MX14	EN	1986	641	3400	460			0.13	No	5743	1429	0.25	11	Stratified Systematic Fixed-width Strip Transect	September	Aerial	Fixed-Wing	160	150	1600			Gunn, A. 1990. Distribution and abundance of muskoxen between Bathurst Inlet and Contwoyto Lake NWT, 1986. Northwest Territories Department of Renewable Resources File Report No. 100. 28 pp.
Contwoyto Lake West ”old” MX14	EN	2005	101	434	168			0.39	No	13645	3175		3.2	Stratified Systematic Fixed-width Strip Transect	August	Aerial	Fixed-Wing	180	154	3000			Dumond, M. 2007. Muskoxen Distribution and Abundance in the Area Between Bathurst Inlet, and the Coppermine River, Kitikmeot Region, Nunavut (MX19 and West MX14). Gov. of Nunavut, Unpubl. Rep., 27 pp.
Contwoyto Lake ”old” MX19	EN	1991	141	1400	380			0.27	No	52893	5276	0.1	2.65	Stratified Systematic Fixed-width Strip Transect	September	Aerial	Fixed-Wing	160	200	2000			Gunn, A. 2005. Distrubution and Abundance of Muskoxen Northwest of Contwoyto Lake, NWT, 1991. Department of Environment and Natural Resources, Government of the Northwest Territories, 2005. Unpublished report.
Contwoyto Lake ”old” MX19	EN	2005	461	2141	586			0.27	No	43157	9292		5	Stratified Systematic Fixed-width Strip Transect	August	Aerial	Fixed-Wing	180	154	3000	Contwoyto sub-area of MX-11; local expert knowledge indicated increasing abundance in 2012 (Dumond pers. comm.)		Dumond, M. 2007. Muskoxen Distribution and Abundance in the Area Between Bathurst Inlet, and the Coppermine River, Kitikmeot Region, Nunavut (MX19 and West MX14). Gov. of Nunavut, Unpubl. Rep., 27 pp.
East Kugluktuk	EN	2013	1331	6746	904	4,895-8,597		0.13	No	35564	7018	20-25%	19 to 25	Stratified Systematic Fixed-width Strip Transect	September	Aerial	Fixed-Wing	160	150	1600	Kugluktuk sub-area of MX-11, contains only 1/3 of the entire MX-11 area. The count given does NOT include calves, but does include non-reproductive juveniles.		Leclerc, L.-M. 2015b. Muskox (Ovibos moschatus) distribution and abundance, muskox management units MX-11 subdivision, Kugluktuk, September 2013. Status Report 2016. Nunavut Department of Environment, Wildlife Research Section, Kugluktuk, Nunavut. Canada.
MX-13										217009											This Nunavut muskox management unit was presviously termed MX-17 (Leclerc pers. comm.)
Central Kivalliq	EN	1985	212	1262	563	159-2,365		0.45	No	19706	3310	0.09	6	Systematic line transect	November	Aerial	Fixed-Wing		185	2280			Case, R.L., and R. Graf. 1986. Abundance and distribution of muskoxen in central Keewatin, NWT. DRWED, Yellowknife, Northwest Territories Government. NWT File Report No. 63. 19pp. (In: Ford et al. 2012)
Central Kivalliq	EN	1986	362	838	176	476-1,200		0.21	No	26806	8261	0.31	3	Stratified Systematic Fixed-width Strip Transect	July	Aerial	Fixed-Wing	225	185	1950			Case, R.L., and R. Graf. 1986. Abundance and distribution of muskoxen in central Keewatin, NWT. DRWED, Yellowknife, Northwest Territories Government. NWT File Report No. 63. 19pp. (In: Ford et al. 2012)
Central Kivalliq	EN	1991		1203	145	919-1,487		0.13	No		12555	0.058		Stratified Systematic Strip Transect	August	Aerial	Fixed-Wing						Mulders, R., and M. Bradley. 1991. Distribution and abundance of muskoxen in Central Keewatin, NWT. DRWED. Arviat NT. Government of the NWT file report No.134. 32pp
Central Kivalliq	EN	1999	1315	4938	462	965		0.09	No	61899	16485	0.09	9	Stratified Systematic Fixed-width Strip Transect	July	Aerial	Fixed-Wing	190	185	2000			Campbell, M., and M. Setterington. 2001. The re-evaluation of Kivalliq and northeast Ktikmeot muskox (Ovibos moschatus) population, management zones, and quotas. Technical Report Series 2001. No. 1-02. 97 pp.
Central Kivalliq	EN	2010		4736	554	3,637-5,835		0.12	No		114618	0.292	11	Stratified Systematic Fixed-width Strip Transect	July	Aerial	Fixed-Wing	125 to 190	185	2000			Ford, N., M. Campbell, and D. Lee. 2012. A Final Report to the Nunavut Wildlife Management Board on the Re- evaluation of Muskoxen (Ovibos moschatus) Populations in the Kivalliq Region. Report # 2-10-08, January 2012. Prepared by: The Rankin Inlet HTO, Nunavut Department of Environment Kivalliq Region, & Nunavut Tunngavik Inc. Rankin Inlet, NU.
Quebec – Nunavik
Ungava Bay	TR	2016		1000					No					"Best Guess"									Ford pers. comm. Nunavik Research Centre, Makivik Corporation
Ungava Bay	TR	2019	3000						No			0.99		Systematic Fixed-width Strip Transect / Minimum Count	March	Aerial	Helicopter	130 to 170	100 to 150	3000	This is a minimum count, i.e. actual number observed on survey transects. Preliminary count from photos taken during survey was 2987 muskoxen, and number made public was 3,000 muskoxen. (Brodeur pers. comm.)	Parallel transects 3 km apart. Survey coverage was ca. 99% of known range. Thus, 3,000 muskoxen, may be considered a 'Total' count, and an estimate of abundance, with SE, CI and CV, may follow later in 2019 (Brodeur pers. comm.).	Brodeur per. comm. Department of Wildlife Management of Northern Québec
East Hudson Bay	EX	2016		1000					No					"Best Guess"							These muskoxen have expanded into the Eastern Hudson Bay from the original Ungava Bay population. There are likely muskoxen occurring in the intervening area between the two.	The muskox population on shores of Eastern Hudson Bay, Quebec has never been surveyed for abundance.	Ford pers. comm. Nunavik Research Centre, Makivik Corporation
CANADA Arctic Islands
Northwest Territories
Banks Island	EN	1982		10860	2790			0.25	No	64507	9990	0.1549	15.3774	Stratified Systematic Fixed-width Strip Transect	July	Aerial	Fixed-Wing	170	120	1750			Latour, P.B. 1985. Population estimates for Peary caribou and muskoxen on Banks Island in 1982. NWT Wildlife Services, Government of the Northwest Territories. File Report No. 49. 21pp. Reanalyized: Nagy J. A., P. Latour and W. H. Wright. 2009. Population Estimates for Peary Caribou and Muskox on Banks Island, NT, July 1982 – A Retrospective Analysis. Environment and Natural Resources, Government…
Banks Island	EN	1985		29294	4132			0.08	No	70028		0.125	41.8318	Stratified Systematic Fixed-width Strip Transect	July	Aerial	Fixed-Wing	160	180	2000		This total area, 70,028 sq km, for Banks Island is the same as that given on Wikipedia.	Mclean, B., K. Jingfors, and R. Case. 1986. Abundance and Distribution of Muskoxen and Caribou on Banks Island, July 1982. Renewable resources, Government of the Northwest Territories. File Report No. 64. 45pp.
Banks Island	EN	1989		34270	2360			0.06	No	70028		10-20%	48.9376	Stratified Systematic Fixed-width Strip Transect	June	Aerial	Fixed-Wing	160	120	1200			Mclean, B.D., and F. Fraser. 1992. Abundance and distribution of Peary Caribou and muskoxen on Banks Island, NWT, June 1989. Renewable resources, Government of the Northwest Territories. File Report No. 106. 28pp.
Banks Island	EN	1991		47670	3971			0.08	No	70028		ca < 10%	68.0728	Stratified Systematic Fixed-width Strip Transect	June-July	Aerial	Fixed-Wing	160	120	1000			Fraser, P., A. Gunn, and B. McLean. 1992. Abundance and distribution of Peary Caribou and Muskoxen on Banks Island, NWT, June 1991. Renewable Resources, Government of the Northwest Territories. Manuscript Report No. 63. 18pp.
Banks Island	EN	1992		53526	1968	± 4,032		0.05	No	70583		0.204	75.7912	Stratified Systematic Fixed-width Strip Transect	August	Aerial	Fixed-Wing	160	100	1000			Nagy, J.A., A. Gunn, and W.H. Wright. 2009. Population estimates for Peary caribou and muskox on Banks Island, NWT, August 1992. Environment and Natural Resources, Government of the Northwest Territories. Manuscript Report No. 198. 41pp.
Banks Island	EN	1994		66297	2473.9	± 5,106		0.07	No	70583		0.209	93.8745	Stratified Systematic Fixed-width Strip Transect	July	Aerial	Fixed-Wing	160	100	1000			Nagy, J.A., N. Larter, and W.H. Wright. 2013. Population estimates for Peary caribou and muskox on Banks Island, NWT, July 1994. Environment and Natural Resources, Government of the Northwest Territories. Manuscript Report No. 223. 50pp.
Banks Island	EN	1998		45922		± 4,097		0.08	No	70582		0.21	56.1	Stratified Systematic Fixed-width Strip Transect	July	Aerial	Fixed-Wing	160	100	1000			Nagy, J.A., N. Larter, and W.H. Wright. 2013. Population estimates for Peary caribou and muskox on Banks Island, NWT, July 1998. Environment and Natural Resources, Government of the Northwest Territories. Manuscript Report No. 224. 48pp.
Banks Island	EN	2001		68585		± 6,972		0.1	No	70585		0.197	97.2	Stratified Systematic Fixed-width Strip Transect	July	Aerial	Fixed-Wing	160	100	1000			Nagy, J.A., N. Larter, and W.H. Wright. 2006. Population estimates for Peary caribou and muskox on Banks Island, NT, July 2001. Environment and Natural Resources, Government of the Northwest Territories. Manuscript Report No. 199. 47pp.
Banks Island	EN	2005		47209		± 997		0.08	No	70585		0.194	66.8465	Stratified Systematic Fixed-width Strip Transect	July	Aerial	Fixed-Wing	160	100	1000			Nagy, J.A., A. Gunn, and W.H. Wright. 2009. Population estimates for Peary caribou and muskox on Banks Island, NWT, July 2005. Environment and Natural Resources, Government of the Northwest Territories. Manuscript Report No. 200. 47pp.
Banks Island	EN	2010	8054	36676		± 4,031		0.109	No	70580		0.1959	51.9637	Stratified Systematic Fixed-width Strip Transect	July	Aerial	Fixed-Wing	160	120	1000	The count includes 869 calves.		Davison, T., J. Pongracz, and J. Williams. 2013. Population survey of Peary caribou (Rangifer tarandus pearyi) and muskoxen (Ovibos moschatus) on Banks Island, Northwest Territories, July 2010. Rangifer 33, Special Issue No.21: 135-140.
Banks Island	EN	2014		14021		± 1,948		0.13	No	70580		0.1965	19.5	Stratified Systematic Fixed-width Strip Transect	July	Aerial	Fixed-Wing	160	100	1000			Davison, T., J. Williams, and J. Adamczewski. 2017. Aerial Survey of Peary Caribou (Rangifer tarandus pearyi) and Muskoxen (Ovibos moschatus) on Banks Island, July 2014. Department of Environment and Natural Resources, Government of the Northwest Territories. Manuscript Report No 270: 25 pp.
North West Victoria Island	EN	1983	855	6430	498			0.08	No	75360	8531	0.113	10	Stratified Systematic Fixed-width Strip Transect	August	Aerial	Fixed-Wing	160	300	1000			Jingfors, K. 1985. Abundance and distribution of muskoxen on northwestern Victoria Island. Department of Renewable Resources, File Report 47, 22pp.
North West Victoria Island	EN	1989	1964	12847	1260			0.09	No	76686	4573	0.05	29.6	Stratified Systematic Fixed-width Strip Transect	August	Aerial	Fixed-Wing	160	300	1000			Gunn, A. 2007. Distribution and abundance of muskoxen on northwestern Victoria Island, Nunavut, 1989. Department of Environment and Natural Resources, Government of the Northwest Territories, Yellowknife, NT. Manuscript Report unpublished.
North West Victoria Island	EN	1994		19989	3786			0.18	No					Stratified Systematic Fixed-width Strip Transect	July	Aerial	Fixed-Wing	160	120	500			Nishi, J. unpublished - in Fournier, B., and A. Gunn. 1998. Muskox numbers and distribution in the Northwest Territories, 1997. Northwest Territories Department of Resources, Wildlife and Economic Development. File Rep. No. 121. 55 pp.
North West Victoria Island	EN	1998	4571	18795	1100	15,926-21,664		0.15	No				52	Stratified Systematic Fixed-width Strip Transect	July	Aerial	Fixed-Wing	160	100	1000	The count includes 808 calves. The estimate includes sub-adults and adults, but excludes calves. The estimate of the calf population was 4,034 (95% CI: ±639).		Nagy, J.A., N. Larter, and W.H. Wright. 2009. Population Estimates for Peary Caribou (Minto Inlet Herd), Dolphin and Union Caribou, and Muskox on Northwest Victoria Island, NT, July 1998. Department of Environment and Natural Resources, Government of the Northwest Territories, Inuvik and Fort Simpson. Manuscript Report 201. 29pp.
North West Victoria Island	EN	2001	4344	19282		16,061-22,503		0.16	No			0.2		Stratified Systematic Fixed-width Strip Transect	July	Aerial	Fixed-Wing	160	100	1000	The count includes 494 calves. The estimate includes sub-adults and adults, but excludes calves. The estimate of the calf population was 2,474 (95% CI: 2,053 - 2,905).		Nagy, J.A., N. Larter, and W.H. Wright. 2009. Population Estimates for Peary Caribou (Minto Inlet Herd), Dolphin and Union Caribou, and Muskox on Northwest Victoria Island, NT, July 2001. Department of Environment and Natural Resources, Government of the Northwest Territories, Inuvik and Yellowknife. Manuscript Report 202. 36pp.
North West Victoria Island	EN	2005		12062		9,906-14,218			No	36021				Stratified Systematic Fixed-width Strip Transect	July	Aerial	Fixed-Wing	160	100	1000	The total area for the entire Victoria Island (both Northwest Territories and the Nunavut portions) is 217,291 sq km (Wikipedia).		Nagy, J.A., A. Gunn, and W.H. Wright. 2009. Population Estimates for Peary Caribou (Minto Inlet Herd), Dolphin and Union Caribou, and Muskox on Northwest Victoria Island, NT, July 2005. Department of Environment and Natural Resources, Government of the Northwest Territories, Inuvik and Yellowknife. Manuscript Report 203. 39pp.
North West Victoria Island	EN	2010	2304	11442		9,905-13,079		0.143	No	36021		0.199		Stratified Systematic Fixed-width Strip Transect	July-August	Aerial	Fixed-Wing	160	120	1000	The count includes 31 calves. This is LOW relative to the calf number observed in 2005, when 321 muskox calves were observed.		Davison, T., and J. Williams. 2013. Peary caribou (Rangifer tarandus pearyi) and muskoxen (Ovibos moschatus) on northwest Victoria Island, Northwest Territories. Rangifer 33, Special Issue No.21: 129-134.
North West Victoria Island	EN	2015		14547		± 2,593			No	49811		0.191	29	Stratified Systematic Fixed-width Strip Transect	April-May	Aerial	Fixed-Wing	160	100	1000	The survey area in 2015 was much larger than any previous survey, including the 2005 survey. If data analysed using just the 2005 survey area, then the population estimate is 11,150 mukosen and the density is 31 per 100 sq km (Tracy Davison, pers. comm.).	In 2019, NW Victoria Island muskox numbers appear to have decreased in the local area of the Ulukhaktok community according to recent TEK (Susan Kutz pers. comm.)	Davison and Williams in press 2019
Melville Island	EN	1961	223	1000					No					"Best Guess" / Stratified Systematic Fixed-width Strip Transect	July-August	Aerial	Fixed-Wing	137	152	400	Estimate is a "Best Guess". Tener (1961) flew in a Piper super cub, where just ONE observer sits immediately behind the pilot. Thus the count occurred on ONLY one side of the airplane. The chosen strip width was a ¼ mile strip on the right side of the aircraft.		Tener, J.S. 1963. Queen Elizabeth Islands game survey, 1961. Canadian Wildlife Service Occasional Paper 4, Edmonton, Canada.
Melville Island	EN	1973		3991	922			0.23102	No					Stratified Systematic Fixed-width Strip Transect	July-August	Aerial	Fixed-Wing	160	150	1600			Miller, F.L., R.H. Russell, and A. Gunn. 1977. Distributions, movements and numbers of Peary caribou and muskoxen on western Queen Elizabeth Islands, Northwest Territories, 1972-74. Canadian Wildlife Service Report Series No. 40, Edmonton, Alberta. 55 pp.
Melville Island	EN	1974		1997	588			0.294442	No					Stratified Systematic Fixed-width Strip Transect	July-August	Aerial	Fixed-Wing	160	150	1600			Miller, F.L., R.H. Russell, and A. Gunn. 1977. Distributions, movements and numbers of Peary caribou and muskoxen on western Queen Elizabeth Islands, Northwest Territories, 1972-74. Canadian Wildlife Service Report Series No. 40, Edmonton, Alberta. 55 pp.
Melville Island	EN	1987		4761	373			0.0783449	No					Stratified Systematic Strip Transect	July-August	Aerial	Helicopter	160	90	variable			Miller, F.L. 1988. Peary caribou and muskoxen on Melville and Byam Martin islands, Northwest Territories, July 1987. Technical Report Series No. 37. Canadian Wildlife Service, Prairie & Northern Region, Edmonton, Alberta. 58 pp.
Melville Island	EN	1997		2258	268			0.12	No	42220		0.01	5.3	Stratified Systematic Fixed-width Strip Transect	July	Aerial	Fixed-Wing	160	100	1000		The total area for Melville Island is 42,149 sq km (Wikipedia).	Gunn, A., and J. Dragon. 2002. Peary Caribou and Muskoxen abundance and distribution on the Western Queen Elizabeth Islands, Northwest Territories and Nunavut June-July 1997. Renewable Resources, Government of the Northwest Territories. File Report No. 130. 86pp.
Melville Island	EN	2012		2998	852			0.28	No	42583.2		0.195	7	Stratified Systematic Fixed-width Strip Transect	July-August	Aerial	Fixed-Wing	160	100	1000			Davison, T., and J. Williams. 2016. Peary Caribou and Muskox Survey of the Melville-Prince Patrick Complex, Northwest Territories and Nunavut, Summer 2012. Department of Environment and Natural Resources, Government of the Northwest Territories. Manuscript Report No. 259: 26 pp.
Eglinton Island	EN	1997		37	21			0.57	No			0.19	2.4	Systematic Strip Transect	july	Aerial	Fixed-Wing	160	100	1000			Gunn, A. and J. Dragon. 2002. Peary Caribou and Muskoxen abundance and distribution on the Western Queen Elizabeth Islands, Northwest Territories and Nunavut June-July 1997. Renewable Resources, Government of the Northwest Territories. File Report No. 130. 86pp.
Eglinton Island	EN	2012		214	198			0.92	No	1573.4		0.192	13.6	Systematic Strip Transect	July-August	Aerial	Fixed-Wing	160	100	1000			Davison, T., and J. Williams. 2016. Peary Caribou and Muskox Survey of the Melville-Prince Patrick Complex, Northwest Territories and Nunavut, Summer 2012. Department of Environment and Natural Resources, Government of the Northwest Territories. Manuscript Report No. 259: 26 pp.
Prince Patrick Island	EN	1961	0	0					No					Stratified Systematic Fixed-width Strip Transect	July-August	Aerial	Fixed-Wing	137	152	400	Tener (1961) flew in a Piper Super-cub, where just ONE observer sits immediately behind the pilot. Thus the count occurred on ONLY one side of the airplane. The chosen strip width was a ¼ mile strip on the right side of the aircraft.		Tener, J.S. 1963. Queen Elizabeth Islands game survey, 1961. Canadian Wildlife Service Occasional Paper 4, Edmonton, Canada.
Prince Patrick Island	EN	1973		168	169			1.00595	No					Stratified Systematic Fixed-width Strip Transect	July-August	Aerial	Fixed-Wing	160	150	1600			Miller, F.L., R.H. Russell, and A. Gunn. 1977. Distributions, movements and numbers of Peary caribou and muskoxen on western Queen Elizabeth Islands, Northwest Territories, 1972-74. Canadian Wildlife Service Report Series No. 40, Edmonton, Alberta. 55 pp.
Prince Patrick Island	EN	1974		252	138			0.547619	No					Stratified Systematic Fixed-width Strip Transect	July-August	Aerial	Fixed-Wing	160	150	1600			Miller, F.L., R.H. Russell, and A. Gunn. 1977. Distributions, movements and numbers of Peary caribou and muskoxen on western Queen Elizabeth Islands, Northwest Territories, 1972-74. Canadian Wildlife Service Report Series No. 40, Edmonton, Alberta. 55 pp.
Prince Patrick Island	EN	1986		62	94			1.51613	No					Stratified Systematic Strip Transect	July-August	Aerial	Helicopter	160	90				Miller, F.L. 1987. Peary caribou and muskoxen on Prince Patrick Island, Eglinton Island, and Emerald Isle, Northwest Territories, July 1986. Technical Report Series No. 29. Canadian Wildlife Service, Prairie & Northern Region, Edmonton, Alberta. 65 pp.
Prince Patrick Island	EN	1997		96	42			0.44	No	15830		0.16	0.6	Stratified Systematic Fixed-width Strip Transect	July	Aerial	Fixed-Wing	160	100	1000		The total area for Prince Patrick Island is 15,848 sq km (Wikipedia).	Gunn, A. and J. Dragon. 2002. Peary Caribou and Muskoxen abundance and distribution on the Western Queen Elizabeth Islands, Northwest Territories and Nunavut June-July 1997. Renewable Resources, Government of the Northwest Territories. File Report No. 130. 86pp.
Prince Patrick Island	EN	2012		504	319			0.63	No	16090.1		0.21	3.1	Stratified Systematic Fixed-width Strip Transect	July-August	Aerial	Fixed-Wing	160	100	1000			Davison, T., and J. Williams. 2016. Peary Caribou and Muskox Survey of the Melville-Prince Patrick Complex, Northwest Territories and Nunavut, Summer 2012. Department of Environment and Natural Resources, Government of the Northwest Territories. Manuscript Report No. 259: 26 pp.
Nunavut
MX-01
(entire) Ellesmere Island	EN	1961	1165	4000					No	83929	1556	0.019		Stratified Systematic Fixed-width Strip Transect	July-August	Aerial	Fixed-wing	137	152	400	This estimate is a 'best guess' (Anderson pers. comm.) Tener (1961) used Piper super cub, where ONE observer sits immediately behind the pilot. Thus observations ONLY on one side of aircraft, with a ¼ mile strip width on right side of aircraft.	The total area for the entire Ellesmere Island is 196,236 sq km (Wikipedia).	Tener, J.S. 1963. Queen Elizabeth Islands game survey, 1961. Canadian Wildlife Service Occasional Paper 4, Edmonton, Canada.
North Ellesmere Island	EN	2006	4999	8115	1483	6,632 - 9,930		0.18	No	96567	24228	0.25	8.4	Distance Sampling	April-May	Aerial	Helicopter	130	120	no fixed width	Distance sampling so surveyed area/coverage estimated by km of transect (17535) and ESW (1381.7 m); short yearlings included in count / estimate.	Although each observation was given a distance from the line flown, the total strip within which observations were made was ca 3,000m.	Jenkins, D., M. Campbell, G. Hope, J. Goorts, and P. McLoughlin. 2011. Recent trends in abundance of Peary Caribou (Rangifer tarandus pearyi) and muskoxen (Ovibos moschatus) in the Canadian Arctic Archipelago, Nunavut. Department of Environment, Government of Nunavut, Wildlife Report 1, Pond Inlet, Canada.
South Ellesmere Island	EN	1966/67	470	No estimate					No					Unsystematic	March 1966-August 1967	Ground					Count was result of ground surveys on Graham Island and southern Ellesmere Island (Anderson pers. comm.).		Freeman, M.M.R. 1971. Population characteristics of musk-oxen in the Jones Sound region of the Northwest Territories. Journal of Wildlife Management 35: 103-108.
South Ellesmere Island	EN	1973		1380					No	13893			10	Unsystematic	July	Aerial	Fixed-wing	176	152			The total area for the entire Ellesmere Island is 196,236 sq km (Wikipedia).	Riewe, R.R. 1973. Final report on a survey of ungulate populations on the Bjorne Peninsula, Ellesmere Island: determination of numbers and distribution and assessment of the effects of seismic activities on the behaviour of these populations. University of Manitoba, Report fulfilling contract YK-73/74-020, Winnipeg, Canada.
South Ellesmere Island	EN	1989	567	2020	285		1,546 - 2,494	0.14	No	25050	7055	0.28	8.1	Stratified Fixed-width Strip Transect	July	Aerial	Helicopter	90	90	1720	This survey did NOT include Graham Island; further a 90% CI was provided in report, rather than a 95% CI .		Case, R., and T. Ellsworth. 1991. Distribution and abundance of muskoxen and Peary caribou on southern Ellesmere Island, NWT, July 1989. Department of Renewable Resources, Government of the Northwest Territories, Manuscript Report 41, Yellowknife, Canada.
South Ellesmere Island	EN	2005	273	456	144	312 - 670			No	23767	6623	0.28	1.92	Distance Sampling	May	Aerial	Helicopter	130	120	no fixed width	Distance sampling so surveyed area/coverage estimated by km of transect (4299) and ESW (1540.5 m); short yearlings included in count / estimate.	Although each observation was given a distance from the line flown, the total strip within which observations were made was ca 3,000m.	Jenkins, D., M. Campbell, G. Hope, J. Goorts, and P. McLoughlin. 2011. Recent trends in abundance of Peary Caribou (Rangifer tarandus pearyi) and muskoxen (Ovibos moschatus) in the Canadian Arctic Archipelago, Nunavut. Department of Environment, Government of Nunavut, Wildlife Report 1, Pond Inlet, Canada.
South Ellesmere Island	EN	2015	1146	3200	602			0.19	No	21260	4896	0.2	15.1	Fixed-width Strip Transect	March	Aerial	Fixed-wing	150	152	1000	Short yearlings included in estimate (Anderson pers. comm.).		Anderson, M., and M.C.S. Kingsley. 2015. Distribution and abundance of Peary caribou (Rangifer tarandus pearyi) and muskoxen (Ovibos moschatus) on southern Ellesmere Island, March 2015. Nunavut Department of Environment, Wildlife Research Section, Status Report, Igloolik, Canada.
MX-02
Axel Heiberg Island	EN	1961	386	1000					No	16100	446	0.028		Fixed-width Strip Transect / Extrapolation	August	Aerial	Fixed-wing	137	152	400	Tener (1961) flew in a Piper Super-cub, where just ONE observer sits immediately behind the pilot. Thus the count occurred on ONLY one side of the airplane. The chosen strip width was a ¼ mile strip on the right side of the aircraft.	The total area for the entire Axel heiberg Island is 43,178 sq km (Wikipedia).	Tener, J.S. 1963. Queen Elizabeth Islands game survey, 1961. Canadian Wildlife Service Occasional Paper 4, Edmonton, Canada.
Axel Heiberg Island	EN	2007	2653	4237	866	3,371 - 5,325		0.2	No	30877	9088	0.29	13.7	Distance Sampling	April-May	Aerial	Helicopter	90 to 130	120	no fixed width	Distance sampling so surveyed area/coverage estimated by km of transect (5872) and ESW (1547.6 m); short yearlings included in count / estimate.	Although each observation was given a distance from the line flown, the total strip within which observations were made was from 0 to up to ca 1,000 - 2,000m.	Jenkins, D., M. Campbell, G. Hope, J. Goorts, and P. McLoughlin. 2011. Recent trends in abundance of Peary Caribou (Rangifer tarandus pearyi) and muskoxen (Ovibos moschatus) in the Canadian Arctic Archipelago, Nunavut. Department of Environment, Government of Nunavut, Wildlife Report 1, Pond Inlet, Canada.
MX-03
Lougheed Island	EN	1961	0	0						502	33	0.066	0	Fixed-width Strip Transect	August	Aerial	Fixed-wing	137	152	400	Tener (1961) flew in a Piper Super-cub, where just ONE observer sits immediately behind the pilot. Thus the count occurred on ONLY one side of the airplane. The chosen strip width was a ¼ mile strip on the right side of the aircraft.		Tener, J.S. 1963. Queen Elizabeth Islands game survey, 1961. Canadian Wildlife Service Occasional Paper 4, Edmonton, Canada.
Lougheed Island	EN	1973	0	0								0.25	0	Stratified Systematic Fixed-width Strip Transects	April	Aerial	Fixed-wing	110 to 190	150	1600			Miller, F.L., R.H. Russell, and A. Gunn. 1977. Distributions, movements and numbers of Peary caribou and muskoxen on western Queen Elizabeth Islands, Northwest Territories, 1972-74. Canadian Wildlife Service Report Series No. 40, Edmonton, Alberta. 55 pp.
Lougheed Island	EN	1974	0	0								0.25	0	Stratified Systematic Fixed-width Strip Transects	April	Aerial	Fixed-wing	110 to 190	150	1600			Miller, F.L., R.H. Russell, and A. Gunn. 1977. Distributions, movements and numbers of Peary caribou and muskoxen on western Queen Elizabeth Islands, Northwest Territories, 1972-74. Canadian Wildlife Service Report Series No. 40, Edmonton, Alberta. 55 pp.
Lougheed Island	EN	2007	0	0						1415			0	Distance Sampling	April	Aerial	Helicopter	130	120	no fixed width	Distance sampling flew 287 km; if any had been observed, then short yearlings would have been included in count / estimate.	Although each observation was given a distance from the line flown, the total strip within which observations were made was from 0 to up to ca 1,000 - 2,000m.	Jenkins, D., M. Campbell, G. Hope, J. Goorts, and P. McLoughlin. 2011. Recent trends in abundance of Peary Caribou (Rangifer tarandus pearyi) and muskoxen (Ovibos moschatus) in the Canadian Arctic Archipelago, Nunavut. Department of Environment, Government of Nunavut, Wildlife Report 1, Pond Inlet, Canada.
Lougheed Island	EN	2016	0	0						1360	252	0.185	0	Fixed-width Strip Transect	July	Aerial	Fixed-wing	167	152	1000			Anderson, M. 2016. Distribution and abundance of Peary caribou (Rangifer tarandus pearyi) on Lougheed Island, July 2016. Nunavut Department of Environment, Wildlife Research Section, Status Report 2016-02, Igloolik, Canada.
Ringnes & Cornwall Islands	EN	1961	4	10					No	14262	473	0.033		Fixed-width Strip Transect / Extrapolation	August	Aerial	Fixed-wing	137	152	800		Just the Ringnes Island alone, has a total area of 11,295 sq km (Wikepedia).	Tener, J.S. 1963. Queen Elizabeth Islands game survey, 1961. Canadian Wildlife Service Occasional Paper 4, Edmonton, Canada.
Ringnes & Cornwall Islands	EN	2007	21	No estimate					No	20682				Distance sampling (too few obs; min count reported)	April	Aerial	Helicopter	130	120	no fixed width	Distance sampling flew 4076 km; short yearlings included in count / estimate.	Although each observation was given a distance from the line flown, the total strip within which observations were made was from 0 to up to ca 1,000 - 2,000m.	Jenkins, D., M. Campbell, G. Hope, J. Goorts, and P. McLoughlin. 2011. Recent trends in abundance of Peary Caribou (Rangifer tarandus pearyi) and muskoxen (Ovibos moschatus) in the Canadian Arctic Archipelago, Nunavut. Department of Environment, Government of Nunavut, Wildlife Report 1, Pond Inlet, Canada.
MX-04
Devon Island	EN	1961	23	200					No	55247	1430			Fixed-width Strip Transect / Extrapolation	June	Aerial	Fixed-wing	137	152	400	Tener (1961) flew in a Piper super cub, where just ONE observer sits immediately behind the pilot. Thus the count occurred on ONLY one side of the airplane. The chosen strip width was a ¼ mile strip on the right side of the aircraft.		Tener, J.S. 1963. Queen Elizabeth Islands game survey, 1961. Canadian Wildlife Service Occasional Paper 4, Edmonton, Canada.
Devon Island	EN	1966/67		450					No	55247				Unsystematic / "Best Guess"	March 1966-August 1967	Ground	Dog team / Boat					The total area for the entire Devon Island is 55,247 sq km (Wikipedia).	Freeman, M.M.R. 1971. Population characteristics of musk-oxen in the Jones Sound region of the Northwest Territories. Journal of Wildlife Management 35: 103-108.
Devon Island	EN	1973	278	No estimate					No	55247				Unsystematic/ Minimum count	August	Aerial							Hubert, B. A. 1977. Estimated productivity of muskox on Truelove Lowland. In: Truelove Lowland, Devon Island, Canada: a High Arctic ecosystem, ed. L.C. Bliss, 467-491. Edmonton, Canada: University of Alberta Press. (In: Case 1992)
Devon Island	EN	1980	92	400					No	55247				Unsystematic / "Best Guess"		Aerial							Decker unpubl (In: Urquhart, D.R. 1982. Life history and current status of muskox in the NWT. Northwest Territories Department of Renewable Resources Report, Yellowknife, Canada; Case, R. 1992. Distribution and abundance of muskoxen on Devon Island, NWT, August 1990. Department of Renewable Resources, Government of the Northwest Territories, Manuscript Report 58, Yellowknife, Canada)
Devon Island	EN	1984	188	No estimate					No	55247				Unsystematic		Aerial							Pattie, D.L. 1990. Muskox (Ovibos moschatus Zimmermann) populations on the northern east coast of Devon Island. In: Canada’s missing dimension, science and history in the Canadian arctic islands, Volume II, ed. C.R. Harrington, 633-641. Ottawa, Canada: Canadian Museum of Natural Science. (In: Case 1992)
Devon Island	EN	1987	76	No estimate					No	55247				Unsystematic		Aerial							Pattie, D.L. 1990. Muskox (Ovibos moschatus Zimmermann) populations on the northern east coast of Devon Island. In: Canada’s missing dimension, science and history in the Canadian arctic islands, Volume II, ed. C.R. Harrington, 633-641. Ottawa, Canada: Canadian Museum of Natural Science. (In: Case 1992)
Devon Island	EN	1992	366	No estimate					No	55247				Unsystematic / "Best Guess"	August	Aerial	Helicopter						Case, R. 1992. Distribution and abundance of muskoxen on Devon Island, NWT, August 1990. Department of Renewable Resources, Government of the Northwest Territories, Manuscript Report 58, Yellowknife, Canada.
western Devon Island	EN	2002	66	No estimate					No					Distance Sampling	May	Aerial	Helicopter	130	120	no fixed width	Distance sampling flew 2218 km; short yearlings included in count / estimate. Jenkins et al. 2011 also includes details of a skidoo ground count that observed 45 muskoxen and 9 calves.	Although each observation was given a distance from the line flown, the total strip within which observations were made was from 0 to up to ca 1,000 - 2,000m.	Jenkins, D., M. Campbell, G. Hope, J. Goorts, and P. McLoughlin. 2011. Recent trends in abundance of Peary Caribou (Rangifer tarandus pearyi) and muskoxen (Ovibos moschatus) in the Canadian Arctic Archipelago, Nunavut. Department of Environment, Government of Nunavut, Wildlife Report 1, Pond Inlet, Canada.
Devon Island	EN	2008	412	513	211	302 - 864		0.41	No	40522	9127	0.23	1.29	Distance Sampling	April-May	Aerial	Helicopter	130	120	no fixed width	Distance sampling flew 7985 km ESW 1143 m; short yearlings included in count / estimate; includes Baillie Hamilatona and small offshore islands. The total area for the entire Devon Island is 55,247 sq km (Wikipedia)	Although each observation was given a distance from the line flown, the total strip within which observations were made was from 0 to up to ca 1,000 - 2,000m.	Jenkins, D., M. Campbell, G. Hope, J. Goorts, and P. McLoughlin. 2011. Recent trends in abundance of Peary Caribou (Rangifer tarandus pearyi) and muskoxen (Ovibos moschatus) in the Canadian Arctic Archipelago, Nunavut. Department of Environment, Government of Nunavut, Wildlife Report 1, Pond Inlet, Canada.
Devon Island	EN	2016	836	1963	343			0.186	No	39874	4993	0.125	4.9	Stratified Fixed-width Strip Transect	March	Aerial	Fixed-wing	160 to 220	152	1000	Includes short yearlings, did not include newborns. The total area for the entire Devon Island is 55,247 sq km (Wikipedia)		Anderson, M. 2016. Distribution and abundance of Peary caribou (Rangifer tarandus pearyi) and muskoxen (Ovibos moschatus) on Devon Island, March 2016. Nunavut Department of Environment, Wildlife Research Section, Status Report 2016-01, Igloolik, Canada.
MX-05
Bathurst Island	EN	1930		1500										"Best Guess" based on ground travels		Ground						The Bathurst Island has a total area of 16,042 sq km (Wkipedia)	Anderson, R.M. 1930. Notes on the muskox and caribou. In: Conserving Canada’s muskoxen, being an account of an investigation of Thelon Game Sanctuary 1928-29, ed. W.H.B. Hoar, 41-48. Ottawa, Canada. (In: Fischer and Duncan 1976)
Bathurst Island	EN	1961	111	1161					No		1533			Stratified Systematic Fixed-width Strip Transects	June-July	Aerial	Fixed-wing	137	152	400	Tener (1961) flew in a Piper super cub, where just ONE observer sits immediately behind the pilot. Thus the count occurred on ONLY one side of the airplane. The chosen strip width was a ¼ mile strip on the right side of the aircraft.	Estimates were for Bathurst separate from its satellite islands which had too few muskoxen to estimate (Anne Gunn pers. comm.)	Tener, J.S. 1963. Queen Elizabeth Islands game survey, 1961. Canadian Wildlife Service Occasional Paper 4, Edmonton, Canada.
Bathurst Island	EN	1973	170	672	194			0.28869	No	16090			4.2	Stratified Systematic Fixed-width Strip Transects	March-April	Aerial	Fixed-wing	110 to 190	150	1600		Estimates were for Bathurst separate from its satellite islands which had too few muskoxen to estimate (Anne Gunn pers. comm.)	Miller, F.L., R.H. Russell, and A. Gunn. 1977. Distribution, movements, and numbers of Peary caribou and muskoxen on Western Queen Elizabeth Islands, NWT 1972-74. Canadian Wildlife Service Report Series No. 40, Edmonton, Alberta, Canada.
Bathurst Island	EN	1974	134	522	121			0.231801	No	16090			3.2	Stratified Systematic Fixed-width Strip Transects	March	Aerial	Fixed-wing	110 to 190	150	1600		Estimates were for Bathurst separate from its satellite islands which had too few muskoxen to estimate (Anne Gunn pers. comm.)	Miller, F.L., R.H. Russell, and A. Gunn. 1977. Distribution, movements, and numbers of Peary caribou and muskoxen on Western Queen Elizabeth Islands, NWT 1972-74. Canadian Wildlife Service Report Series No. 40, Edmonton, Alberta, Canada.
Bathurst Island	EN	1981	84	208	59			0.283654	No	16070		0.27	2	Stratified Systematic Fixed-width Strip Transects	August	Aerial	Fixed-wing	190-210	122	1600		Estimates were for Bathurst separate from its satellite islands which had too few muskoxen to estimate (Anne Gunn pers. comm.)	Ferguson, M.A.D. 1987. Status of Peary caribou and muskox populations on Bathurst Island, N.W.T., August 1981. Arctic 40(2): 131-137.
Bathurst Island complex	EN	1975	26	313				0	No	19145		0.083	1.6	Stratified Systematic Fixed-width Strip Transects	April	Aerial	Fixed-wing	150-220	90-150	1600	Bathurst Island complex includes the following islands: Bathurst, Cornwallis, Little Cornwallis, Helena, Sherard-Osborne, Cameron, Vanier, Massey and Alexander Island.	Just the Bathurst Island alone, has a total area of 16,042 sq km (Wkipedia). Subtracting 16,042 sq km from the total area here must represent the combined areas of the several other smaller islands included in this complex.	Fischer, C.A., and E.A. Duncan. 1976. Ecological studies of caribou and muskoxen in the Arctic Archipelago and northern Keewatin. Renewable Resources Consulting Services Ltd., Edmonton, Alberta. 194 p. Available at the Arctic Institute Collection, University of Calgary Library, Calgary, Alberta, Canada.
Bathurst Island complex	EN	1985	149	545		259-830			No	20855			2.6	Stratified Systematic Fixed-width Strip Transects	July	Aerial	Helicopter	160	90	1700		Just the Bathurst Island alone, has a total area of 16,042 sq km (Wkipedia). Subtracting 16,042 sq km from the total area here must represent the combined areas of the several other smaller islands included in this complex.	Miller, F.L. 1987. Peary caribou and muskoxen on Bathurst, Alexander, Marc, Massey, Vanier, Cameron, Helena, Lougheed, and Edmund Walker Islands, Northwest Territories, July 1985. Canadian Wildlife Service, Prairie and Northern Region Technical Report Series No. 20, Edmonton, Alberta, Canada.
Bathurst Island complex	EN	1988	141	496	88			0.177419	No	27000			1.8	Stratified Systematic Fixed-width Strip Transects	July	Aerial	Helicopter	160	90	1700		Just the Bathurst Island alone, has a total area of 16,042 sq km (Wkipedia). Subtracting 16,042 sq km from the total area here must represent the combined areas of the several other smaller islands included in this complex.	Miller, F.L. 1989. Reevaluation of the status of Peary caribou and muskox populations within the Bathurst Island complex, Northwest Territories, July 1988. Canadian Wildlife Service, Prairie and Northern Range Technical Report No. 78, Edmonton, Alberta, Canada.
Bathurst Island complex	EN	1993	759	No estimate					No	27000				Unsystematic search	August	Aerial	Helicopter	96-180	60-90	variable			Miller, F.L. 1995. Peary caribou conservation studies, Bathurst Island complex, Northwest Territories, July-August 1993. Canadian Wildlife Service, Prairie & Northern region Technical Report Series No. 230, Edmonton, Alberta, Canada.
Bathurst Island complex	EN	1995	832	No estimate					No	27000				Unsystematic search	June-July	Aerial	Helicopter	96-160	30-90	variable			Miller, F.L. 1997. Peary caribou conservation studies, Bathurst Island Complex, Northwest Territories, April-August 1994 and June-July 1995. Canadian Wildlife Service, Prairie and Northern Region Technical Report Series No. 295, Edmonton, Alberta, Canada.
Bathurst Island complex	EN	1996	49	425	136			0.32	No					Stratified Systematic Fixed-width Strip Transects	June-July	Aerial	Helicopter	128-160	90	1000			Miller, F.L. 1998. Status of Peary caribou and muskox populations within the Bathurst Island Complex, south-central Queen Elizabeth Islands, Northwest Territories, July 1996. Canadian Wildlife Service, Prairie & Northern Region Technical Report Series No. 317, Edmonton, Alberta, Canada.
Bathurst Island complex	EN	1997	36	124	45			0.362903	No	19492	3210	0.2	0.8	Stratified Systematic Fixed-width Strip Transects	July	Aerial	Fixed-Wing	160	100	1000		Just the Bathurst Island alone, has a total area of 16,042 sq km (Wkipedia). Subtracting 16,042 sq km from the total area here must represent the combined areas of the several other smaller islands included in this complex.	Gunn, A., and J. Dragon. 2002. Peary Caribou and Muskoxen abundance and distribution on the Western Queen Elizabeth Islands, Northwest Territories and Nunavut June-July 1997. Renewable Resources, Government of the Northwest Territories. File Report No. 130. 86 pp.
Bathurst Island complex	EN	2001	32	82					No					Stratified Systematic Fixed-width Strip Transects	May	Aerial	Helicopter	130	120	no fixed width	Although each observation was given a distance from the line flown, the total strip within which observations were made was from 0 to up to ca 1,000 - 2,000m.	The estimate shown, may be best considered a minimum count.	Jenkins, D., M. Campbell, G. Hope, J. Goorts, and P. McLoughlin. 2011. Recent trends in abundance of Peary Caribou (Rangifer tarandus pearyi) and muskoxen (Ovibos moschatus) in the Canadian Arctic Archipelago, Nunavut. Department of Environment, Government of Nunavut, Wildlife Report 1, Pond Inlet, Canada.
Bathurst Island complex	EN	2013	773	1888	979	909-2,867		0.518538	No	24145	3171.53	0.13	7.81942	Stratified Systematic Fixed-width Strip Transects	May	Aerial	Fixed-Wing	150	122	1000		Just the Bathurst Island alone, has a total area of 16,042 sq km (Wkipedia). Subtracting 16,042 sq km from the total area here must represent the combined areas of the several other smaller islands included in this complex.	Anderson, M. 2014. Distribution and abundance of Peary caribou (Rangifer tarandus pearyii) and muskoxen (Ovibos moschatus) on the Bathurst Island Group, May 2013. Nunavut Department of Environment, Wildlife Research Section, Status Report XX, Igloolik, NU. 39 pp. unpublished
MX-06
Prince of Wales Island	EN	1974	101	872					No	34690		0.08	2.6	Stratified Systematic Fixed-width Strip Transects	July	Aerial	Fixed-Wing	150-220	90-150	1600		The Prince of Wales Island has a total area of 33,339 sq km (Wikepedia)	Fischer, C.A., and E.A. Duncan. 1976. Ecological studies of caribou and muskoxen in the Arctic Archipelago and northern Keewatin. Renewable Resources Consulting Services Ltd, Canada. 194 pp.
Prince of Wales Island	EN	1975	81	303					No	34690		0.12	0.9	Stratified Systematic Fixed-width Strip Transects	June	Aerial	Fixed-Wing	150-220	90-150	1600			Fischer, C.A., and E.A. Duncan. 1976. Ecological studies of caribou and muskoxen in the Arctic Archipelago and northern Keewatin. Renewable Resources Consulting Services Ltd, Canada. 194 pp.
Prince of Wales Island	EN	1980	257	1126	276			0.24	No	31686	6876	0.22	9-19.0	Stratified Systematic Fixed-width Strip Transects	July	Aerial	Fixed-Wing	140 to 190	150	1600			Gunn, A., and R. Decker. 1984. Numbers and distributions of Peary caribou and muskoxen in July 1980 on Prince of Wales, Russell, and Somerset Islands, N.W.T. Northwest Territories Department of Renewable Resources, File Report 38, Yellowknife, Canada. 56 pp.
Prince of Wales Island	EN	1995	1056	5259	414			0.39	No	34487	6911	0.2	15	Stratified Systematic Fixed-width Strip Transects	July-August	Aerial	Fixed-Wing	160	150	1600			Gunn, A., and J. Dragon. 1998. Status of caribou and muskox populations within the Prince of Wales Island – Somerset Island – Boothia Peninsula Complex, NWT, July-August 1995. Northwest Territories Department of Resources, Wildlife and Economic Development, File Report 122, Yellowknife, Canada. 45 pp.
Prince of Wales Island	EN	2004	1483	2086	451	1,582-2,746		0.22	No	33339			6	Distance Sampling	April	Aerial	Helicopter	130	120	no fixed width		Jenkins et al. 2011 also contains ground counts done by skidoo.	Jenkins, D., M. Campbell, G. Hope, J. Goorts, and P. McLoughlin. 2011. Recent trends in abundance of Peary Caribou (Rangifer tarandus pearyi) and muskoxen (Ovibos moschatus) in the Canadian Arctic Archipelago, Nunavut. Department of Environment, Government of Nunavut, Wildlife Report 1, Pond Inlet, Canada.
Prince of Wales Island	EN	2016	288	1569	267			0.17	No	35592	6533		4.4	Stratified Systematic Fixed-width Strip Transects	August	Aerial	Fixed-Wing	160 to 220	152	1600			Anderson, M. 2016. Distribution and abundance of muskoxen (Ovibos moschatus) and Peary caribou (Rangifer tarandus pearyi) on Prince of Wales, Somerset, and Russell islands, August 2016. Nunavut Department of Environment, Wildlife Research Section, Status Report 2016-06, Igloolik, Canada.
Somerset Island	EN	1974	0	No estimate					No	24786				Stratified Systematic Fixed-width Strip Transects	June	Aerial	Fixed-Wing	150-220	90-150	1600		The Somerset Island has a total area of 24,786 sq km (Wikepedia)	Fischer, C.A., and E.A. Duncan. 1976. Ecological studies of caribou and muskoxen in the Arctic Archipelago and northern Keewatin. Renewable Resources Consulting Services Ltd, Canada. 194 pp.
Somerset Island	EN	1975	0	No estimate					No	33750				Stratified Systematic Fixed-width Strip Transects	June	Aerial	Fixed-Wing	150-220	90-150	1600			Fischer, C.A., and E.A. Duncan. 1976. Ecological studies of caribou and muskoxen in the Arctic Archipelago and northern Keewatin. Renewable Resources Consulting Services Ltd, Canada. 194 pp.
Somerset Island	EN	1980	29	No estimate					No	23818	3784	0.16	0	Stratified Systematic Fixed-width Strip Transects	July	Aerial	Fixed-Wing	140 to 190	150	1600			Gunn, A., and R. Decker. 1984. Numbers and distributions of Peary caribou and muskoxen in July 1980 on Prince of Wales, Russell, and Somerset Islands, N.W.T. Northwest Territories Department of Renewable Resources, File Report 38, Yellowknife, Canada. 56 pp.
Somerset Island	EN	1995	367	1140	260			0.23	No	24786	2597	0.11	14	Stratified Systematic Fixed-width Strip Transects	July-August	Aerial	Fixed-Wing	160	150	1600			Gunn, A., and J. Dragon. 1998. Status of caribou and muskox populations within the Prince of Wales Island – Somerset Island – Boothia Peninsula Complex, NWT, July-August 1995. Northwest Territories Department of Resources, Wildlife and Economic Development, File Report 122, Yellowknife, Canada. 45 pp.
Somerset Island	EN	2004	1483	1910	948	962-3,792		0.49	No	24786			7.7	Distance Sampling	April	Aerial	Helicopter	130	120	no fixed width		Jenkins et al. 2011 also contains ground counts done by skidoo.	Jenkins, D., M. Campbell, G. Hope, J. Goorts, and P. McLoughlin. 2011. Recent trends in abundance of Peary Caribou (Rangifer tarandus pearyi) and muskoxen (Ovibos moschatus) in the Canadian Arctic Archipelago, Nunavut. Department of Environment, Government of Nunavut, Wildlife Report 1, Pond Inlet, Canada.
Somerset Island	EN	2016	231	1483	335			0.236	No	25288	3929	0.155	5.9	Stratified Systematic Fixed-width Strip Transects	August	Aerial	Fixed-Wing	160 to 220	152	1600			Anderson, M. 2016. Distribution and abundance of muskoxen (Ovibos moschatus) and Peary caribou (Rangifer tarandus pearyi) on Prince of Wales, Somerset, and Russell islands, August 2016. Nunavut Department of Environment, Wildlife Research Section, Status Report 2016-06, Igloolik, Canada.
Prince of Wales / Somerset Island complex	EN	2016	519	3052	440			0.14	No	60820	10462	0.17	4.96	Stratified Systematic Fixed-width Strip Transects	August	Aerial	Fixed-Wing	160 to 220	152	1600	The Prince of Wales and Somerset Island complex also includes the Russell, Prescott and Pandora Islands.	The combined total area according to Wikipedia would be 33,339 + 24,786 = 58,125 sq km	Anderson, M. 2016. Distribution and abundance of muskoxen (Ovibos moschatus) and Peary caribou (Rangifer tarandus pearyi) on Prince of Wales, Somerset, and Russell islands, August 2016. Nunavut Department of Environment, Wildlife Research Section, Status Report 2016-06, Igloolik, Canada.
MX-07																Aerial
North East Victoria Island	EN	1990	700	5451	521			0.09	No	43713	5544	0.13	12.6	Stratified Systematic Fixed-width Strip Transects	August	Aerial	Fixed-Wing	160	300	2000			Gunn, A., and J. Lee. 2000. Distribution and abundance of muskoxen, on northeast Victoria Island, N.W.T. Northwest Territories Department of Resources, Wildlife and Economic Development. Manuscript Rep. No. 119. 12pp.
South East Victoria Island	EN	1983		3300	345			0.01	No	43420	8358	0.19	8	Stratified Systematic Fixed-width Strip Transects	March	Aerial	Fixed-Wing	160	300	3000			Jingfors, K. 1984. Abundance, composition and distribution of muskoxen on Southeastern Victoria Island. N.W.T. Wildlife Service File Report No. 36. 245 pp.
South East Victoria Island	EN	1988		13031	1121			0.08	No	44389	12168	0.27	29	Stratified Systematic Fixed-width Strip Transects	March	Aerial	Fixed-Wing	160	300	3000			Gunn, A., and B. R. Patterson. 2012. Distribution and abundance of muskoxen on southeastern Victoria Island, Nunavut, 1988 – 1999. Department of Environment and Natural Resources, Government of the Northwest Territories, Yellowknife, NT. Manuscript Report No. 222. 41pp.
South East Victoria Island	EN	1993		12563	1254			0.09	No	39104	8238	0.21	32	Stratified Systematic Fixed-width Strip Transects	March	Aerial	Fixed-Wing	160	300	3000			Gunn, A., and B. R. Patterson. 2012. Distribution and abundance of muskoxen on southeastern Victoria Island, Nunavut, 1988 – 1999. Department of Environment and Natural Resources, Government of the Northwest Territories, Yellowknife, NT. Manuscript Report No. 222. 41pp.
South East Victoria Island	EN	1999		18795	2869			0.15	No	36756	11357	0.31	52	Stratified Systematic Fixed-width Strip Transects	March	Aerial	Fixed-Wing	160	300	3000			Gunn, A., and B. R. Patterson. 2012. Distribution and abundance of muskoxen on southeastern Victoria Island, Nunavut, 1988 – 1999. Department of Environment and Natural Resources, Government of the Northwest Territories, Yellowknife, NT. Manuscript Report No. 222. 41pp.
South East Victoria Island	EN	2012		11442	1637				No	36731						Aerial	Fixed-Wing	160	300	1600		The total area for the entire Victoria Island (both Northwest Territories and the Nunavut portions) is 217,291 sq km (Wikipedia).	Davison pers. comm. Wildlife Management, Inuvik Region, Department of Environment and Natural Resources
entire South & East Victoria Island	EN	2013-14	1296	10026	597	8,841.74-11,210.26	11210.3	0.06	No	134934	17453	0.13	7.43	Stratified Systematic Fixed-width Strip Transects	August-September	Aerial	Fixed-Wing	160	150	1600	This estimate does NOT include calves, however, it likely does include sub-adults of 1-3 years of age for females and 1-4 years of age for males.	Entire area of Victoria Island (both Northwest Territories and the Nunavut portions) is 218,129 sq km, or alternately and as per Wikipedia is 217,291 sq km.	Leclerc, L.-M. 2015. Muskox (Ovibos moschatus) distribution and abundance, muskox management units MX-07, Victoria Island, September 2013-2014. Status Report 2016. Nunavut Department of Environment, Wildlife Research Section, Kugluktuk, Nunavut. Canada.
MX-08
Boothia Peninsula	EN	1974	0	0					No	24786			0	Stratified Systematic Fixed-width Strip Transects	May-June	Aerial	Fixed-Wing	150-220	90-150	1600			Fischer, C.A., and E.A. Duncan. 1976. Ecological studies of caribou and muskoxen in the Arctic Archipelago and northern Keewatin. Renewable Resources Consulting Services Ltd, Canada. 194 pp.
Boothia Peninsula	EN	1975	0	0					No	33750			0	Stratified Systematic Fixed-width Strip Transects	June	Aerial	Fixed-Wing	150-220	90-150	1600			Fischer, C.A., and E.A. Duncan. 1976. Ecological studies of caribou and muskoxen in the Arctic Archipelago and northern Keewatin. Renewable Resources Consulting Services Ltd, Canada. 194 pp.
Boothia Peninsula	EN	1995	60	555	205			0.37	No	18855	2044	0.11	3	Systematic Fixed-width line transect	July-August	Aerial	Fixed-Wing	160	150	1600			Gunn, A., and J. Dragon. 1998. Status of caribou and muskox populations within the Prince of Wales Island – Somerset Island – Boothia Peninsula Complex, NWT, July-August 1995. Northwest Territories Department of Resources, Wildlife and Economic Development, File Report 122, Yellowknife, Canada. 45 pp.
Boothia Peninsula	EN	2006	188	1058	198	403		0,19	No	25533	4534	0.18	4.15	Stratified Systematic Fixed-width Strip Transects	June	Aerial	Fixed-Wing		154	3000			Dumond, M. 2007. Muskoxen Distribution and Abundance Boothia Peninsula, Kitikmeot Region, Nunavut. Department of Environment, Government of Nunavut, Status Report, No. 34
Boothia Peninsula	EN	2018		3649	316				No					Stratified Systematic Fixed-width Strip Transects		Aerial	Fixed-Wing						Leclerc pers. comm. Department of Environment, Government of Nunavut
GREENLAND
Northwest, West & South
Inglefield Land	EN+RI	1986	14						No	6500				Re-introduction of 14 juvenile muskoxen	July						In 1986, 14 juvenile muskoxen were re-introduced to Inglefield Land. At that time, endemic muskoxen still remained in that area. The juveniles were captured from the translocated Kangerlussuaq muskox population.	Although muskoxen had been extirpated in the rest of the Northwest Greenland, endemic muskoxen were still present when translocation occurred in 1986.	Vibe, C. 1986. Tilbage til de gamle græsgange. Augut. Pages 6-7. (in Danish).
Inglefield Land	EN+RI	2000	82	273		188-1,261			No	6500	3850	0.5923	2.9 to 19.4	Strip Transect	September	Aerial	Helicopter	150	70-200	1500	In 2000, due to sources of error and bias in survey methods, the conservative lower end of the 80% Confidence Interval was used as the population estimate for Inglefield Land muskoxen.		Landa, A., S.R. Jeremiassen, and R. Anderson. 2000. Rensdyr of moskusokser I Inglefield Land, Nordvestgrønland. Teknisk rapport nr. 31. Pinngortitaleriffik, Grønlands Naturinstitut, Nuuk, Greeland. (in Danish).
Cape Atholl	RI	1986	7						No	880			0.795	Re-introduction of 7 juvenile muskoxen	July						In 1986, seven (7) juvenile muskoxen were re-introduced to Cape Atholl. These were captured from the translocated Kangerlussuaq muskox population.		Vibe, C. 1986. Tilbage til de gamle græsgange. Augut. Pages 6-7. (in Danish).
Cape Atholl	RI	1997	47						No	880											25.5% of this total were calves.		Cuyler, C., K.S. Virk, T.B. Clausen, and F.H. Jensen. 2016. 2015 Status Cape Atholl muskoxen (Ovibos moschatus) Thule region Greenland. Greenland Institute of Natural Resources. Technical Report no. 96.
Cape Atholl	RI	2003	57						No	880											12.3% of this total were calves.		Cuyler, C., K.S. Virk, T.B. Clausen, and F.H. Jensen. 2016. 2015 Status Cape Atholl muskoxen (Ovibos moschatus) Thule region Greenland. Greenland Institute of Natural Resources. Technical Report no. 96.
Cape Atholl	RI	2015	276						No	880			30.34	Systematic Minimum Count	Oktober	Aerial	Fixed-Wing				17.4% of this total were calves. All muskoxen were observed in terrain that was under 200 meters elevation - the area of this elevation (202 sq km) would give a density of 140 muskoxen per 100 sq km.		Cuyler, C., K.S. Virk, T.B. Clausen, and F.H. Jensen. 2016. 2015 Status Cape Atholl muskoxen (Ovibos moschatus) Thule region Greenland. Greenland Institute of Natural Resources. Technical Report no. 96.
Cape Atholl	RI	2017	212						No	880				Systematic Minimum Count	November	Aerial	Fixed-Wing						Cuyler unpublished Greenland Institute of Natural Resources
Sigguk	TR	1991	31						No	3450				Translocation of 31 juvenile muskoxen							In 1991, 31 juvenile muskoxen were translocated to Sigguk (also known as Svartenhuk). These juveniles were captured from the translocated Kangerlussuaq muskox population.		Cuyler unpublished Greenland Institute of Natural Resources
Sigguk	TR	2002	193						No	3450				Unsystematic Minimum Count		Ground	Skidoo/Snowmobile			variable			Cuyler unpublished Greenland Institute of Natural Resources
Naternaq	TR	1993	31						No	4370				Translocation of 31 juvenile muskoxen							In 1993, 31 juvenile muskoxen were translocated to Naternaq (also sometimes known as Lersletten). These juveniles were captured from the translocated Kangerlussuaq muskox population.		Cuyler unpublished Greenland Institute of Natural Resources
Naternaq	TR	2004	112						No	4370				Unsystematic Minimum Count		Ground	Skidoo/Snowmobile			variable			Cuyler unpublished Greenland Institute of Natural Resources
Naternaq	EX	2001	253						No	14684	ca. 1,200	0.0817		Unsystematic Minimum Count	April	Ground	Skidoo/Snowmobile			variable	Only the southcentral and southeastern portion of region counted.	Sisimiut muskox population is result of northward expansion from translocated Kangerlussuaq population. They crossed the Sandflugtdalen Valley, which is east of the Kangerlussuaq International Airport. (Cuyler pers. comm.)	Cuyler unpublished Greenland Institute of Natural Resources
Naternaq	EX	2002	480						No	14684	ca. 1,200	0.0817		Unsystematic Minimum Count	Maj	Ground	Skidoo/Snowmobile			variable	Only the southcentral and southeastern portion of region counted.		Cuyler unpublished Greenland Institute of Natural Resources
Naternaq	EX	2004	66						No	14684	ca. 600			Unsystematic Minimum Count	April	Ground	Skidoo/Snowmobile			variable	Only the southcentral and southeastern portion of region counted.
Naternaq	EX	2005	155						No	14684	ca. 638	0.0435		Unsystematic Minimum Count	January-February	Ground	Skidoo/Snowmobile			variable	Only the southcentral and southeastern portion of region counted.		Cuyler unpublished Greenland Institute of Natural Resources
Naternaq	EX	2018	183	2622	1487	757-9,087		0.57	No	14684	1374.7	0.0936	20	Distance Sampling / Systematic Strip Transect	March	Aerial	Helicopter		40	no fixed width	Entire Sisimiut area was surveyed by helicopter using systematic transects and Distance Sampling.	Each observation was placed within a distance 'Bin' for the distance sampling analyse. The furthest observation distance was 1,500 from the helicopter, which would make a strip width of 3,000 m.	Marques, T.A. 2018. Estimating caribou abundance for GINR’s 2018 West Greenland caribou survey. CREEM Report 2018-3. Report produced for GINR research contract between CREEM and GINR.
Kangerlussuaq	TR	1962	13						No					Translocation of 13 juvenile muskoxen							1962 was the inital translocation year of 13 juvenile muskoxen to Kangerlussuaq. All were captured in Northeast Greenland.	This population inhabits the Angujaartorfiup Nunaa area, which is the entire area south of the Kangerlussuaq International Airport to the Sukkertoppen Ice Cap and otherwise bordered by the Kangerlussuaq Fjord and the Greenland Ice Cap.	Vibe, C. 1971. Moskusoksen. –In: A. Nørrevang, T.J. Meyer, and S. Christensen (eds.). Danmarks natur, Grønland og Færoerne. Politikens Forlag. Pages 401-404. (in Danish).
Kangerlussuaq	TR	1965	[27]						No					Translocation of an additional 14 juvenile muskoxen							1965 was the translocation year of an additional 14 juvenile muskoxen. The total thus became 27 muskoxen. All were captured from NE Greenland.	This population inhabits the Angujaartorfiup Nunaa area, which is the entire area south of the Kangerlussuaq International Airport to the Sukkertoppen Ice Cap and otherwise bordered by the Kangerlussuaq Fjord and the Greenland Ice Cap.	Vibe, C. 1971. Moskusoksen. –In: A. Nørrevang, T.J. Meyer, and S. Christensen (eds.). Danmarks natur, Grønland og Færoerne. Politikens Forlag. Pages 401-404. (in Danish).
Kangerlussuaq	TR	1983		700					No					"Best Guess"								This population inhabits the Angujaartorfiup Nunaa area, which is the entire area south of the Kangerlussuaq International Airport to the Sukkertoppen Ice Cap and otherwise bordered by the Kangerlussuaq Fjord and the Greenland Ice Cap.	Thing, H., P. Henrichsen, and P. Lassen. 1984. Status of the muskox in Greenland. Biol. Pap. Univ. Alaska Spec. Rep. No 4:1-6.
Kangerlussuaq	TR	1987	1261	1500					No					"Best Guess"								This population inhabits the Angujaartorfiup Nunaa area, which is the entire area south of the Kangerlussuaq International Airport to the Sukkertoppen Ice Cap and otherwise bordered by the Kangerlussuaq Fjord and the Greenland Ice Cap.	Aastrup, P., Nielsen, A.B., and Nygaard, K.H. 1988. Miljøundersøgelser ved Safartoq 1986-87. Vildt og vegetation. Grønlands Miljøundersøgelser. 54 pp. (in Danish). Olesen, C.R. 1993. Rapid population increase in an introduced muskox population, West Greenland. Rangifer 13(1): 27-32.
Kangerlussuaq	TR	1990	2120	2600					No					"Best Guess"								This population inhabits the Angujaartorfiup Nunaa area, which is the entire area south of the Kangerlussuaq International Airport to the Sukkertoppen Ice Cap and otherwise bordered by the Kangerlussuaq Fjord and the Greenland Ice Cap.	Olesen, C.R. 1993. Rapid population increase in an introduced muskox population, West Greenland. Rangifer 13(1): 27-32.
Kangerlussuaq	TR	2000	4235						No					Unsystematic Minimum Count	January-February	Ground	Skidoo/Snowmobile			variable		This population inhabits the Angujaartorfiup Nunaa area, which is the entire area south of the Kangerlussuaq International Airport to the Sukkertoppen Ice Cap and otherwise bordered by the Kangerlussuaq Fjord and the Greenland Ice Cap.	Cuyler unpublished Greenland Institute of Natural Resources
Kangerlussuaq	TR	2005	5092						No					Unsystematic Minimum Count	January	Ground	Skidoo/Snowmobile			variable		This population inhabits the Angujaartorfiup Nunaa area, which is the entire area south of the Kangerlussuaq International Airport to the Sukkertoppen Ice Cap and otherwise bordered by the Kangerlussuaq Fjord and the Greenland Ice Cap.	Cuyler unpublished Greenland Institute of Natural Resources
Kangerlussuaq & Sisimiut	TR	2005	145	24498	3040	18,410-30,568		0.12	No	26000				"Best Guess" / Fixed-width Strip Transect	March	Aerial	Helicopter	46 to 65	15	600	IMPORTANT: this is a 'quasi-estimate' and based on few observations of muskoxen, which were obtained on transects designed for a caribou survey. Please consider this only an educated "Best Guess" estimate (Cuyler pers. comm.)		Cuyler, C., M. Rosing, H. Mølgaard, R. Heinrich, J. Egede, and L. Mathæussen. 2009. Incidental observations of muskox, fox, hare, ptarmigan and eagle during caribou surveys in West Greenland. Greenland Insitute of Natural Resources. Technical Report no. 75.
Kangerlussuaq	TR	2018	1467	20334	6397	9,386-44,055		0.31	No	7853	705.69	0.0899	260	Distance Sampling / Systematic Strip Transect	March	Aerial	Helicopter		40	no fixed width	Each observation was placed within a distance 'Bin' for the distance sampling analyse. The furthest observation distance was 1,500 from the helicopter, which would make a strip width of 3,000 m	This population inhabits the Angujaartorfiup Nunaa area, which is the entire area south of the Kangerlussuaq International Airport to the Sukkertoppen Ice Cap and otherwise bordered by the Kangerlussuaq Fjord and the Greenland Ice Cap.	Marques, T.A. 2018. Estimating caribou abundance for GINR’s 2018 West Greenland caribou survey. CREEM Report 2018-3. Report produced for GINR research contract between CREEM and GINR.
Nuuk	EX	2011	35						No					Incidental observation	September	Ground	Boat / Walking			variable	Population is result of southward expansion from Kangerlussuaq population by crossing the Sukkertoppen Ice Cap and ultimately reaching the Sarqarssuaq Valley, Nunatarsuaq, inner Nuuk Fjord. Although protected, poaching occurrs (Cuyler pers. comm.)		Cuyler unpublished Greenland Institute of Natural Resources
Nuuk	EX	2012	18-20						No					Incidental observation	February + August	Ground	Skidoo/Snowmobile			variable	Observed in the Sarqarssuaq Valley area of Nunatarsuaq, inner Nuuk Fjord.		Cuyler, C. 2012. Caribou & muskoxen harvest advice for autumn 2012 / winter 2013. Advisory document for the Greenland Government. 20 April 2012. Pinngortitaleriffik – Greenland Institute of Natural Resources, Nuuk. 9 pp.; Cuyler unpublished
Nuuk	EX	2016	14						No					Incidental observation	September	Ground	Boat / Walking			variable	Observed in the Sarqarssuaq Valley area of Nunatarsuaq, inner Nuuk Fjord.		Cuyler unpublished Greenland Institute of Natural Resources
Ivittuut	TR	1987	15						No	430			3.48837	Translocation of 15 juvenile muskoxen							In 1987, fifteen (15) juvenile muskoxen were translocated to the Ivittuut region (Grønnedal) on the southwest coast of Greenland. All were captured from the translocated Kangerlussuaq population.		Cuyler unpublished Greenland Institute of Natural Resources
Ivittuut	TR	1990	42						No	430			9.76744	Unsystematic Minimum Count	Summer	Ground	Boat / Walking			variable			Cuyler unpublished Greenland Institute of Natural Resources
Ivittuut	TR	2002	341						No	430			79.3023	Unsystematic Minimum Count	June	Ground	Boat / Walking			variable			Cuyler unpublished Greenland Institute of Natural Resources
Ivittuut	TR	2004	335						No	430			77.907	Unsystematic Minimum Count	July	Ground	Boat / Walking			variable			Cuyler unpublished Greenland Institute of Natural Resources
Ivittuut	TR	2011	805						No	430			187.209	Unsystematic Minimum Count	June	Ground	Boat / Walking			variable			Cuyler unpublished Greenland Institute of Natural Resources
Ivittuut	TR	2013	736						No	430			171.163	Unsystematic Minimum Count	June	Ground	Boat / Walking			variable			Cuyler unpublished Greenland Institute of Natural Resources
Ivittuut	TR	2014	927						No	430			215.581	Unsystematic Minimum Count	June	Ground	Boat / Walking			variable			Cuyler unpublished Greenland Institute of Natural Resources
Ivittuut	TR	2015	1256						No	430			292.093	Unsystematic Minimum Count	June	Ground	Boat / Walking			variable			Cuyler unpublished Greenland Institute of Natural Resources
Ivittuut	TR	2016	917						No	430			213.256	Unsystematic Minimum Count	June-July	Ground	Boat / Walking			variable			Cuyler unpublished Greenland Institute of Natural Resources
Ivittuut	TR	2017	812						No	430			188.837	Unsystematic Minimum Count	June	Ground	Boat / Walking			variable			Cuyler unpublished Greenland Institute of Natural Resources
Nanortalik	TR	2014	19						No	530				Translocation of 19 juvenile muskoxen							In 2014, nineteen (19) juvenile muskoxen were translocated to the Nanortalik Peninsula in southern Greenland. Muskoxen had never before inhabited this area of Greenland. All were captured from the translocated Ivittuut population.		Hansen pers. comm. Greenland Fisheries and Licensing Control (GFLK)
Nanortalik	TR	2018	32						No	530		0.25		Unsystematic Minimum Count		Ground	Boat / Walking			variable			Hansen pers. comm. Greenland Fisheries and Licensing Control (GFLK)
North, Northeast & East
Washington Land & Hall Land	EN	2015	Present	Present					No					Incidental observation									Dalerum, F., L. Dalén, C. Fröjd, N. Lecomte, Å. Lindgren, T. Meijer, P. Pečnerová, and A. Angerbjörn. 2017. Spatial variation in Arctic hare (Lepus arcticus) populations around the Hall Basin. Polar Biology doi: 10.1007/s00300-017-2116-1. Dalerum, F., S. Freire, A. Angerbjörn, N. Lecomte, Å. Lindgren, T. Meijer, P. Pečnerová, L. Dalén. 2018. Exploring the diet of arctic wolves (Canis lup…
eintire North & Northeast Greenland	EN	1941		17000					No					"Best Guess"		Ground					Based on local knowledge from expeditions, resident trappers and reported harvest. Included the entire region, i.e., north and northeast coasts of Greenland. The latter included Jameson Land and all of the Scoresbysund/Ittoqqortoormiut district.		Jennov, J.G. 1941. Redegørelse vedrørende moskuoksebestanden i Nordøstgrønland. Royal Danish Library, Polar Library, Copenhagen, Denmark. 16 pp. (in Danish) https://rex.kb.dk/primo-explore/search?query=any,contains,jennov&tab=default_tab&search_scope=POLAR&vid=NUI&lang=da_DK&offset=0
eintire North & Northeast Greenland	EN	1990		9,500 - 12,500					No					Unsystematic / "Best Guess"							Included the entire region, i.e., north and northeast coasts of Greenland. The latter included Jameson Land and all of the Scoresbysund/Ittoqqortoormiut district.		Boertmann, D., M.C. Forchhammer, C.R. Olesen, P. Aastrup, and H. Thing. 1992. The Greenland muskox population status 1990. Rangifer 12(1): 5-12.
Zackenberg Research Station	EN	2005		64	11				No	47	47	100	136	Systematic Total Count	July-August	Ground	walking				These are TOTAL Counts and not minimum counts. Absolutely ALL muskoxen in this small area were counted. There is no doubt regarding the final number of animals.		Updated from Schmidt, N.M., S.H. Pedersen, J.B. Mosbacher, and L.H. Hansen. 2015. Long-term patterns of muskox (Ovibos moschatus) demographics in high arctic Greenland. Polar Biology 38(10): 1667-1675.
Zackenberg Research Station	EN	2006		71	9				No	47	47	100	151	Systematic Total Count	July-August	Ground	walking						Updated from Schmidt, N.M., S.H. Pedersen, J.B. Mosbacher, and L.H. Hansen. 2015. Long-term patterns of muskox (Ovibos moschatus) demographics in high arctic Greenland. Polar Biology 38(10): 1667-1675.
Zackenberg Research Station	EN	2007		126	13				No	47	47	100	287	Systematic Total Count	July-August	Ground	walking						Updated from Schmidt, N.M., S.H. Pedersen, J.B. Mosbacher, and L.H. Hansen. 2015. Long-term patterns of muskox (Ovibos moschatus) demographics in high arctic Greenland. Polar Biology 38(10): 1667-1675.
Zackenberg Research Station	EN	2008		89	20				No	47	47	100	189	Systematic Total Count	July-August	Ground	walking						Updated from Schmidt, N.M., S.H. Pedersen, J.B. Mosbacher, and L.H. Hansen. 2015. Long-term patterns of muskox (Ovibos moschatus) demographics in high arctic Greenland. Polar Biology 38(10): 1667-1675.
Zackenberg Research Station	EN	2009		74	15				No	47	47	100	156	Systematic Total Count	July-August	Ground	walking						Updated from Schmidt, N.M., S.H. Pedersen, J.B. Mosbacher, and L.H. Hansen. 2015. Long-term patterns of muskox (Ovibos moschatus) demographics in high arctic Greenland. Polar Biology 38(10): 1667-1675.
Zackenberg Research Station	EN	2010		50	8				No	47	47	100	113	Systematic Total Count	July-August	Ground	walking						Updated from Schmidt, N.M., S.H. Pedersen, J.B. Mosbacher, and L.H. Hansen. 2015. Long-term patterns of muskox (Ovibos moschatus) demographics in high arctic Greenland. Polar Biology 38(10): 1667-1675.
Zackenberg Research Station	EN	2011		64	7				No	47	47	100	136	Systematic Total Count	July-August	Ground	walking						Updated from Schmidt, N.M., S.H. Pedersen, J.B. Mosbacher, and L.H. Hansen. 2015. Long-term patterns of muskox (Ovibos moschatus) demographics in high arctic Greenland. Polar Biology 38(10): 1667-1675.
Zackenberg Research Station	EN	2012		50	9				No	47	47	100	105	Systematic Total Count	July-August	Ground	walking						Updated from Schmidt, N.M., S.H. Pedersen, J.B. Mosbacher, and L.H. Hansen. 2015. Long-term patterns of muskox (Ovibos moschatus) demographics in high arctic Greenland. Polar Biology 38(10): 1667-1675.
Zackenberg Research Station	EN	2013		79	10				No	47	47	100	167	Systematic Total Count	July-August	Ground	walking						Updated from Schmidt, N.M., S.H. Pedersen, J.B. Mosbacher, and L.H. Hansen. 2015. Long-term patterns of muskox (Ovibos moschatus) demographics in high arctic Greenland. Polar Biology 38(10): 1667-1675.
Zackenberg Research Station	EN	2014		38	10				No	47	47	100	81	Systematic Total Count	July-August	Ground	walking						Updated from Schmidt, N.M., S.H. Pedersen, J.B. Mosbacher, and L.H. Hansen. 2015. Long-term patterns of muskox (Ovibos moschatus) demographics in high arctic Greenland. Polar Biology 38(10): 1667-1675.
Zackenberg Research Station	EN	2015		15	5				No	47	43.7	93	34	Systematic Total Count	July-August	Ground	walking						Updated from Schmidt, N.M., S.H. Pedersen, J.B. Mosbacher, and L.H. Hansen. 2015. Long-term patterns of muskox (Ovibos moschatus) demographics in high arctic Greenland. Polar Biology 38(10): 1667-1675.
Zackenberg Research Station	EN	2016		11	2				No	47	47	100	22	Systematic Total Count	July-August	Ground	walking						Updated from Schmidt, N.M., S.H. Pedersen, J.B. Mosbacher, and L.H. Hansen. 2015. Long-term patterns of muskox (Ovibos moschatus) demographics in high arctic Greenland. Polar Biology 38(10): 1667-1675.
Zackenberg Research Station	EN	2017		25	4				No	47	44.7	95	57	Systematic Total Count	July-August	Ground	walking						Updated from Schmidt, N.M., S.H. Pedersen, J.B. Mosbacher, and L.H. Hansen. 2015. Long-term patterns of muskox (Ovibos moschatus) demographics in high arctic Greenland. Polar Biology 38(10): 1667-1675.
Jameson Land	EN	1982	4237						No	10500			40.3524	Unsystematic	March/April	Aerial	Fixed-wing	200	200 to 300	4500			Aastrup, P. and A. Mosbech. 2000. Population demography of the muskoxen in Jameson Land, 1982-1990. Rangifer 20(4): 229-238.
Jameson Land	EN	1983	3511						No	10500			33.4381	Unsystematic	March/April	Aerial	Fixed-wing	200	200 to 300	4500			Aastrup, P. and A. Mosbech. 2000. Population demography of the muskoxen in Jameson Land, 1982-1990. Rangifer 20(4): 229-238.
Jameson Land	EN	1985	4679						No	10500			44.5619	Unsystematic	March/April	Aerial	Fixed-wing	200	200 to 300	4500			Aastrup, P. and A. Mosbech. 2000. Population demography of the muskoxen in Jameson Land, 1982-1990. Rangifer 20(4): 229-238.
Jameson Land	EN	1986	3652		3645.5				No	10500			34.781	Systematic Fixed-width Strip Transect	March/April	Aerial	Fixed-wing	200	200 to 300	4500			Aastrup, P. and A. Mosbech. 2000. Population demography of the muskoxen in Jameson Land, 1982-1990. Rangifer 20(4): 229-238.
Jameson Land	EN	1987	2871						No	10500			27.3429	Systematic Fixed-width Strip Transect	March/April	Aerial	Fixed-wing	200	200 to 300	4500			Aastrup, P. and A. Mosbech. 2000. Population demography of the muskoxen in Jameson Land, 1982-1990. Rangifer 20(4): 229-238.
Jameson Land	EN	1988	3285						No	10500			31.2857	Distance sampling	March/April	Aerial	Fixed-wing	200	200 to 300	no fixed width	Each observation was given a distance from the line for the distance sampling analyse. The furthest observation distance that detection of muskox was possible was ca 2,250 from the helicopter, which would make a strip width of 4,500 m.		Aastrup, P. and A. Mosbech. 2000. Population demography of the muskoxen in Jameson Land, 1982-1990. Rangifer 20(4): 229-238.
Jameson Land	EN	1989	3928						No	10500			37.4095	Distance sampling	March/April	Aerial	Fixed-wing	200	200 to 300	no fixed width	Each observation was given a distance from the line for the distance sampling analyse. The furthest observation distance that detection of muskox was possible was ca 2,250 from the helicopter, which would make a strip width of 4,500 m.		Aastrup, P. and A. Mosbech. 2000. Population demography of the muskoxen in Jameson Land, 1982-1990. Rangifer 20(4): 229-238.
Jameson Land	EN	1990	3001						No	10500			28.581	Distance sampling	March/April	Aerial	Fixed-wing	200	200 to 300	no fixed width	Each observation was given a distance from the line for the distance sampling analyse. The furthest observation distance that detection of muskox was possible was ca 2,250 from the helicopter, which would make a strip width of 4,500 m.		Aastrup, P. and A. Mosbech. 2000. Population demography of the muskoxen in Jameson Land, 1982-1990. Rangifer 20(4): 229-238.
Jameson Land	EN	2000		1761					No	10500				Systematic Fixed-width Strip Transect	April	Aerial	Helicopter	200	100	4000	In 2000, estimate for Jameson Land is result of summing the analysed estimates for areas Heden 1, Heden 2 and Heden 3, with the 2000 minimum count for the northeast portion of Jameson Land, i.e., 962 + 799 = 1761 muskoxen in 2000.		Ingerslev & Due unpublished Greenland Institute of Natural Resources
Heden 1+2+3, Jameson Land	EN	2000	483	962					No	5033	2545	0.51	19	Systematic Fixed-width Strip Transect / Unsystematic	April	Aerial	Helicopter	200	100	4000			Ingerslev & Due unpublished Greenland Institute of Natural Resources
Northeast Jamesonland	EN	2000	799						No					Unsystematic / Minimum Count	April	Aerial	Helicopter	200	100	4000			Ingerslev & Due unpublished Greenland Institute of Natural Resources
Jameson Land	EN	2008	607						No	10500				Unsystematic / Minimum Count	July	Aerial	Fixed-wing	160	85		This was NOT a muskox survey. Survey was designed for birds. The muskoxen observations were incidental and additional information gathered during the bird survey.		Glahder, C.M., D. Boertmann, J. Madsen, M. Tamstorf, K. Johansen, J. Hansen, A. Walsh, C. Jaspers, and M. Bjerrum. 2010. Biological baseline study in the Ramsar site “Heden” and the entire Jameson Land, East Greenland. National Environmental Research Institute, Aarhus University. 86 p. – NERI Technical Report no. 769.
Jameson Land	EN	2009	610						No	10500				Unsystematic / Minimum Count	July	Aerial	Fixed-wing	160	85		This was NOT a muskox survey. Survey was designed for birds. The muskoxen observations were incidental and additional information gathered during the bird survey.		Boertmann, D., and R.D. Nielsen. 2010. Geese, seabirds and mammals in North and Northeast Greenland. Aerial surveys in summer 2009. National Environmental Research Institute, Aarhus University. 66 pp. – NERI Technical Report No. 773.
Colorado Dal in Northeast Jameson Land	EN	2008	241						No					Unsystematic / Minimum Count	July	Aerial	Fixed-wing	160	85		This was NOT a muskox survey. Survey was designed for birds. The muskoxen observations were incidental and additional information gathered during the bird survey.		Boertmann, D., and R.D. Nielsen. 2010. Geese, seabirds and mammals in North and Northeast Greenland. Aerial surveys in summer 2009. National Environmental Research Institute, Aarhus University. 66 pp. – NERI Technical Report No. 773.
Colorado Dal in Northeast Jameson Land	EN	2009	266						No					Unsystematic / Minimum Count	July	Aerial	Fixed-wing	160	85		This was NOT a muskox survey. Survey was designed for birds. The muskoxen observations were incidental and additional information gathered during the bird survey.		Boertmann, D., and R.D. Nielsen. 2010. Geese, seabirds and mammals in North and Northeast Greenland. Aerial surveys in summer 2009. National Environmental Research Institute, Aarhus University. 66 pp. – NERI Technical Report No. 773.
Inner Kangertittivaq Fjord	EN	2002	1323						No					Unsystematic / Minimum count	August-September	Ground & Sea	Boat & Walking			variable			Cuyler unpublished Greenland Institute of Natural Resources
Inner Kangertittivaq Fjord	EN	2003	463						No					Unsystematic / Minimum count	August-September	Ground & Sea	Boat & Walking			variable	Local knowledge informed authorities that the winter 2002-2003 was hard, due to heavy snow, then thaw/rain followed by freezing and more snow, all of which may have reduced muskox numbers.		Cuyler unpublished Greenland Institute of Natural Resources
Inner Kangertittivaq Fjord	EN	2004	562						No					Unsystematic / Minimum count	August-September	Ground & Sea	Boat & Walking			variable			Cuyler unpublished Greenland Institute of Natural Resources
SCANDINAVIA																					The two Scandinavian muskox populations, the Dovre and Rogen Nature Reserve, might be considered one population as animals may move between the two (Bretten pers. comm.).
Norway: Dovre	TR	2017	249						No	310	310	1	80	Unsystematic	March	Ground	Skidoo/Snowmobile	5 to 40	-	3000	May also be known as Dovrefjell, or Dovre Mountain.	Four to five skidoos (snowmobiles) each driving about 60-80 km take only 1-2 days to locate all muskox groups in Dovre region. When a muskox group is found, observers approach on foot to a distance of 50-500 m depending on the steepness of the terrain.	Bretten pers. comm. Norwegian Environment Agency
Norway: Dovre	TR	2018	244						No	310	310	1	79	Unsystematic	April	Ground	Skidoo/Snowmobile	5 to 40	-	3000		Four to five skidoos (snowmobiles) each driving about 60-80 km take only 1-2 days to locate all muskox groups in Dovre region. When a muskox group is found, observers approach on foot to a distance of 50-500 m depending on the steepness of the terrain.	Bretten pers. comm. Norwegian Environment Agency
Sweden: Rogen Nature Reserve	EX	2010	7						No					Incidental observation							This population can straddle the border of Norway and Sweden, using both Fedmundsmarka in Norway and Funäsdalen in Sweden (Bjørnar Ytrehus pers. comm.)	This small population is the result of eastward expansion from Dovrefjell, Norway. In 2017, the animals that were three years and older all had names, while the yearlings and calves (two of each) were yet to be named (Bretten pers. comm.).	Thulin, C.G., L. Englund, G. Ericsson, and G. Spong. 2011. The impact of founder events and introductions on genetic variation in the muskox Ovibos moschatus in Sweden. Acta Theriologica 56: 305-314.
Sweden: Rogen Nature Reserve	EX	2017	10						No					Incidental observation									Bretten pers. comm. Norwegian Environment Agency
RUSSIA																					With the exception of two expansions (originating from translocated populations), all Russian muskox populations are designated as translocations and not re-introductions, because endemic muskoxen extirpated ca. 2000 years ago.
Yamal Peninsula (Полуостров Ямал)	TR	1997	15						No					Translocation of 15 muskoxen							15 muskoxen (6 female; 9 male), all age 0.5 years, were taken from Taimyr population and translocated to Yamal Peninsula.		Gunn, A., J. Eamer, P. Reynolds, T.P. Sipko, and A.R. Gruzdev. 2013. Muskoxen. In: Arctic Report Card 2013. http:77www.arctic.noaa.gov/reportcard; Sipko pers. comm. Severtsov Institute of Ecology and Evolution, Russian Academy of Science
Yamal Peninsula (Полуостров Ямал)	TR	1998	[17]						No					Translocation of additional 2 muskoxen							2 muskoxen females, aged 2.5 and 3.5 years repectively, were taken from the Moscow Zoo and translocated to Yamal Peninsula		Sipko pers. comm. Severtsov Institute of Ecology and Evolution, Russian Academy of Sciences
Yamal Peninsula (Полуостров Ямал)	TR	1998	[32]						No					Translocation of additional 15 muskoxen							15 muskoxen (9 female; 6 male), all age 0.5 years, were taken from Taimyr population and translocated to Yamal Peninsula.		Sipko pers. comm. Severtsov Institute of Ecology and Evolution, Russian Academy of Sciences
Yamal Peninsula (Полуостров Ямал)	TR	2001	[47]						No					Translocation of additional 15 muskoxen							15 muskoxen (10 female; 5 male), all age 0.5 years, were taken from Taimyr population and translocated to Yamal Peninsula.		Sipko pers. comm. Severtsov Institute of Ecology and Evolution, Russian Academy of Sciences
Yamal Peninsula (Полуостров Ямал)	TR	2003	[62]						No					Translocation of additional 15 muskoxen							15 muskoxen (8 female; 7 male), all age 0.5 years, were taken from Taimyr population and translocated to Yamal Peninsula.	In total, 62 muskoxen were translocated to the Yamal Peninsula in the period 1997-2003.	Sipko pers. comm. Severtsov Institute of Ecology and Evolution, Russian Academy of Sciences
Yamal Peninsula (Полуостров Ямал)	TR	2013	115						No					Unsystematic / Minimum count									Gunn, A., J. Eamer, P. Reynolds, T.P. Sipko, and A.R. Gruzdev. 2013. Muskoxen. In: Arctic Report Card 2013. http:77www.arctic.noaa.gov/reportcard.
Yamal Peninsula (Полуостров Ямал)	TR	2014-2016							No					Translocation of additional 60 muskoxen							In 2014-2016 an additional 60 muskoxen were translocated to the Yamal Peninsula. These were taken from the "Aviary", which is the name of a captive breeding facility.		Sipko pers. comm. Severtsov Institute of Ecology and Evolution, Russian Academy of Sciences
Yamal Peninsula (Полуостров Ямал)	TR	2015	160						No					Unsystematic / Minimum count	March-April	Aerial	Helicopter	200	100				Sipko pers. comm. Severtsov Institute of Ecology and Evolution, Russian Academy of Sciences
Yamal Peninsula (Полуостров Ямал)	TR	2017	300						No					Unsystematic / Minimum count	March-April	Aerial	Helicopter	200	100				Sipko pers. comm. Severtsov Institute of Ecology and Evolution, Russian Academy of Sciences
Taimyr Peninsula (Полуостров Таймыр)	TR	1974	10						No					Translocation of 10 muskoxen							10 muskoxen (5 female; 5 male), all age 1.5 years, were taken from Banks Island (Canada) population and translocated to Taimyr Peninsula.		Sipko pers. comm. Severtsov Institute of Ecology and Evolution, Russian Academy of Sciences
Taimyr Peninsula (Полуостров Таймыр)	TR	1975	20						No					Translocation of an additional 20 muskoxen							20 muskoxen (15 female; 5 male), all age 0.5 years, were taken from Nunivak Island (Alaska, USA) population and translocated to Taimyr Peninsula.		Sipko pers. comm. Severtsov Institute of Ecology and Evolution, Russian Academy of Sciences
Taimyr Peninsula (Полуостров Таймыр)	TR	1976	23						No														Sipko pers. comm. Severtsov Institute of Ecology and Evolution, Russian Academy of Sciences
Taimyr Peninsula (Полуостров Таймыр)	TR	1977	22						No														Sipko pers. comm. Severtsov Institute of Ecology and Evolution, Russian Academy of Sciences
Taimyr Peninsula (Полуостров Таймыр)	TR	1978	21						No														Sipko pers. comm. Severtsov Institute of Ecology and Evolution, Russian Academy of Sciences
Taimyr Peninsula (Полуостров Таймыр)	TR	1979	30						No														Sipko pers. comm. Severtsov Institute of Ecology and Evolution, Russian Academy of Sciences
Taimyr Peninsula (Полуостров Таймыр)	TR	1980	40						No														Sipko pers. comm. Severtsov Institute of Ecology and Evolution, Russian Academy of Sciences
Taimyr Peninsula (Полуостров Таймыр)	TR	1981	51						No														Sipko pers. comm. Severtsov Institute of Ecology and Evolution, Russian Academy of Sciences
Taimyr Peninsula (Полуостров Таймыр)	TR	1982	66						No														Sipko pers. comm. Severtsov Institute of Ecology and Evolution, Russian Academy of Sciences
Taimyr Peninsula (Полуостров Таймыр)	TR	1983	83						No														Sipko pers. comm. Severtsov Institute of Ecology and Evolution, Russian Academy of Sciences
Taimyr Peninsula (Полуостров Таймыр)	TR	1984	102						No														Sipko pers. comm. Severtsov Institute of Ecology and Evolution, Russian Academy of Sciences
Taimyr Peninsula (Полуостров Таймыр)	TR	1985	132						No														Sipko pers. comm. Severtsov Institute of Ecology and Evolution, Russian Academy of Sciences
Taimyr Peninsula (Полуостров Таймыр)	TR	1986	175						No														Sipko pers. comm. Severtsov Institute of Ecology and Evolution, Russian Academy of Sciences
Taimyr Peninsula (Полуостров Таймыр)	TR	1987	230						No														Sipko pers. comm. Severtsov Institute of Ecology and Evolution, Russian Academy of Sciences
Taimyr Peninsula (Полуостров Таймыр)	TR	1988	280						No														Sipko pers. comm. Severtsov Institute of Ecology and Evolution, Russian Academy of Sciences
Taimyr Peninsula (Полуостров Таймыр)	TR	1989	340						No														Sipko pers. comm. Severtsov Institute of Ecology and Evolution, Russian Academy of Sciences
Taimyr Peninsula (Полуостров Таймыр)	TR	1990	390						No														Sipko pers. comm. Severtsov Institute of Ecology and Evolution, Russian Academy of Sciences
Taimyr Peninsula (Полуостров Таймыр)	TR	1991	480						No														Sipko pers. comm. Severtsov Institute of Ecology and Evolution, Russian Academy of Sciences
Taimyr Peninsula (Полуостров Таймыр)	TR	1992	550						No														Sipko pers. comm. Severtsov Institute of Ecology and Evolution, Russian Academy of Sciences
Taimyr Peninsula (Полуостров Таймыр)	TR	1993	670						No														Sipko pers. comm. Severtsov Institute of Ecology and Evolution, Russian Academy of Sciences
Taimyr Peninsula (Полуостров Таймыр)	TR	1994	780						No														Sipko pers. comm. Severtsov Institute of Ecology and Evolution, Russian Academy of Sciences
Taimyr Peninsula (Полуостров Таймыр)	TR	1995	910						No														Sipko pers. comm. Severtsov Institute of Ecology and Evolution, Russian Academy of Sciences
Taimyr Peninsula (Полуостров Таймыр)	TR	1996	1100						No														Sipko pers. comm. Severtsov Institute of Ecology and Evolution, Russian Academy of Sciences
Taimyr Peninsula (Полуостров Таймыр)	TR	1997	1280						No														Sipko pers. comm. Severtsov Institute of Ecology and Evolution, Russian Academy of Sciences
Taimyr Peninsula (Полуостров Таймыр)	TR	1998	1560						No														Sipko pers. comm. Severtsov Institute of Ecology and Evolution, Russian Academy of Sciences
Taimyr Peninsula (Полуостров Таймыр)	TR	1999	1780						No														Sipko pers. comm. Severtsov Institute of Ecology and Evolution, Russian Academy of Sciences
Taimyr Peninsula (Полуостров Таймыр)	TR	2000	2000						No														Sipko pers. comm. Severtsov Institute of Ecology and Evolution, Russian Academy of Sciences
Taimyr Peninsula (Полуостров Таймыр)	TR	2001	2250						No														Sipko pers. comm. Severtsov Institute of Ecology and Evolution, Russian Academy of Sciences
Taimyr Peninsula (Полуостров Таймыр)	TR	2002	2500						No														Sipko pers. comm. Severtsov Institute of Ecology and Evolution, Russian Academy of Sciences
Taimyr Peninsula (Полуостров Таймыр)	TR	2003	2800						No														Sipko pers. comm. Severtsov Institute of Ecology and Evolution, Russian Academy of Sciences
Taimyr Peninsula (Полуостров Таймыр)	TR	2004	3136						No														Sipko pers. comm. Severtsov Institute of Ecology and Evolution, Russian Academy of Sciences
Taimyr Peninsula (Полуостров Таймыр)	TR	2005	3512						No														Sipko pers. comm. Severtsov Institute of Ecology and Evolution, Russian Academy of Sciences
Taimyr Peninsula (Полуостров Таймыр)	TR	2006	3934						No														Sipko pers. comm. Severtsov Institute of Ecology and Evolution, Russian Academy of Sciences
Taimyr Peninsula (Полуостров Таймыр)	TR	2007	4406						No														Sipko pers. comm. Severtsov Institute of Ecology and Evolution, Russian Academy of Sciences
Taimyr Peninsula (Полуостров Таймыр)	TR	2008	4935						No														Sipko pers. comm. Severtsov Institute of Ecology and Evolution, Russian Academy of Sciences
Taimyr Peninsula (Полуостров Таймыр)	TR	2009	5527						No														Sipko pers. comm. Severtsov Institute of Ecology and Evolution, Russian Academy of Sciences
Taimyr Peninsula (Полуостров Таймыр)	TR	2010	6190						No														Sipko pers. comm. Severtsov Institute of Ecology and Evolution, Russian Academy of Sciences
Taimyr Peninsula (Полуостров Таймыр)	TR	2011	6932						No														Sipko pers. comm. Severtsov Institute of Ecology and Evolution, Russian Academy of Sciences
Taimyr Peninsula (Полуостров Таймыр)	TR	2012	7764						No														Sipko pers. comm. Severtsov Institute of Ecology and Evolution, Russian Academy of Sciences
Taimyr Peninsula (Полуостров Таймыр)	TR	2012		8700					No														Gunn, A., J. Eamer, P. Reynolds, T.P. Sipko, and A.R. Gruzdev. 2013. Muskoxen. In: Arctic Report Card 2013. http:77www.arctic.noaa.gov/reportcard.
Taimyr Peninsula (Полуостров Таймыр)	TR	2015		9700					No					Stratified Systematic Strip Transect	March-April	Aerial	Fixed-wing & Helicopter	200	100				Sipko pers. comm. Severtsov Institute of Ecology and Evolution, Russian Academy of Sciences
Taimyr Peninsula (Полуостров Таймыр)	TR	2017		12100					No	15149				Stratified Systematic Strip Transect	March-April	Aerial	Fixed-wing & Helicopter	200	100		Total area of the Taimyr Penisula is ca. 15,149 sq km (Anne Gunn pers. comm.)		Sipko pers. comm. Severtsov Institute of Ecology and Evolution, Russian Academy of Sciences
Begicheva Isand (О. Бегичева)	TR	2001	20						No					Initial translocation of 20 muskoxen							20 muskoxen (12 female; 8 male), age varied 0.5 - 2.5 years, were taken from the Taimyr population and translocated to Begicheva Island.	In total, 25 muskoxen from Taimyr were translocated to the Begichev Island in the period 2001-2002.	Gunn, A., J. Eamer, P. Reynolds, T.P. Sipko, and A.R. Gruzdev. 2013. Muskoxen. In: Arctic Report Card 2013. http:77www.arctic.noaa.gov/reportcard; Sipko pers. comm. Severtsov Institute of Ecology and Evolution, Russian Academy of Sciences
Begicheva Isand (О. Бегичева)	TR	2002	5						No					Translocation of an additional 5 muskoxen							5 muskoxen (4 female; 1 male), age varied 3.5 - 5 years, were taken from the Taimyr population and translocated to Begicheva Island.	In total, 25 muskoxen from Taimyr were translocated to the Begichev Island in the period 2001-2002.	Gunn, A., J. Eamer, P. Reynolds, T.P. Sipko, and A.R. Gruzdev. 2013. Muskoxen. In: Arctic Report Card 2013. http:77www.arctic.noaa.gov/reportcard; Sipko pers. comm. Severtsov Institute of Ecology and Evolution, Russian Academy of Sciences
Begicheva Isand (О. Бегичева)	TR	2013	98						No					Unsystematic / Total count	March-April	Aerial	Helicopter	200	100				Gunn, A., J. Eamer, P. Reynolds, T.P. Sipko, and A.R. Gruzdev. 2013. Muskoxen. In: Arctic Report Card 2013. http:77www.arctic.noaa.gov/reportcard; Sipko pers. comm. Severtsov Institute of Ecology and Evolution, Russian Academy of Sciences
Begicheva Isand (О. Бегичева)	TR	2015	120						No					Unsystematic / Total count	March-April	Aerial	Helicopter	200	100				Sipko pers. comm. Severtsov Institute of Ecology and Evolution, Russian Academy of Sciences
Begicheva Isand (О. Бегичева)	TR	2017	230						No					Unsystematic / Total count	March-April	Aerial	Helicopter	200	100		The 2017-survey method permitted a more accurate count than previously, therefore 2017 count not considered increased abundance.		Sipko pers. comm. Severtsov Institute of Ecology and Evolution, Russian Academy of Sciences
Putorana Plateau (Плато Путораны)	EX	2004	20						No					Incidental observation	March-April	Aerial	Helicopter	200	100		In the period 1995-2001, this population established itself following natural expansion of some muskoxen from the Taimyr Peninsula muskox population.	Result of natural expansion (Естественное переселение животных)	Sipko pers. comm. Severtsov Institute of Ecology and Evolution, Russian Academy of Sciences
Anabarskay (Анабарская)	TR	1997	27						No					Initial translocation of 27 muskoxen							27 muskoxen (16 female; 11 male), age varied 0.5 - 1.5 years, were taken from Taimyr population and translocated to Anabarskay.		Sipko pers. comm. Severtsov Institute of Ecology and Evolution, Russian Academy of Sciences
Anabarskay (Анабарская)	TR	2000	[41]						No					Translocation of an additional 14 muskoxen							14 muskoxen (8 female; 6 male), age varied 0.5 - 3.5 years, were taken from Taimyr population and translocated to Anabarskay.	Total 41 muskoxen translocated in the two years 1997 and 2000, in Gunn et al. 2013.	Gunn, A., J. Eamer, P. Reynolds, T.P. Sipko, and A.R. Gruzdev. 2013. Muskoxen. In: Arctic Report Card 2013. http:77www.arctic.noaa.gov/reportcard; Sipko pers. comm. Severtsov Institute of Ecology and Evolution, Russian Academy of Sciences
Anabarskay (Анабарская)	TR	2013	450						No					Systematic Total count	March-April	Aerial	Fixed-wing & Helicopter	200	100				Gunn, A., J. Eamer, P. Reynolds, T.P. Sipko, and A.R. Gruzdev. 2013. Muskoxen. In: Arctic Report Card 2013. http:77www.arctic.noaa.gov/reportcard; Sipko pers. comm. Severtsov Institute of Ecology and Evolution, Russian Academy of Sciences
Anabarskay (Анабарская)	TR	2014	800						No					Systematic Total count	March-April	Aerial	Fixed-wing & Helicopter	200	100				Sipko pers. comm. Severtsov Institute of Ecology and Evolution, Russian Academy of Sciences
Anabarskay (Анабарская)	TR	2017	1040						No					Systematic Total count	March-April	Aerial	Fixed-wing & Helicopter	200	100				Sipko pers. comm. Severtsov Institute of Ecology and Evolution, Russian Academy of Sciences
Bulunskay (Булунская)	TR	1996	25						No					Initial translocation of 25 muskoxen							25 muskoxen (14 female; 11 male), age varied 0.5, 1.5, 2.5 and 5 years, were taken from Taimyr population and translocated to Bulunskay	Incorrectly written as total 46 muskoxen translocated in the two years 1996 and 2010, in Gunn et al. 2013.	Sipko pers. comm. Severtsov Institute of Ecology and Evolution, Russian Academy of Sciences
Bulunskay (Булунская)	TR	2010							No					Translocation of an additional 22 muskoxen							22 muskoxen (10 female; 12 male), age varied 0.5 - 1.5 years, were taken from Taimyr and Begicheva populations, and translocated to Bulunskay	Incorrectly written as total 46 muskoxen translocated in the two years 1996 and 2010, in Gunn et al. 2013.	Sipko pers. comm. Severtsov Institute of Ecology and Evolution, Russian Academy of Sciences
Bulunskay (Булунская)	TR	2013	400						No					Systematic Total count	March-April	Aerial	Fixed-wing & Helicopter	200	100				Sipko pers. comm. Severtsov Institute of Ecology and Evolution, Russian Academy of Sciences
Bulunskay (Булунская)	TR	2014	520						No					Systematic Total count	March-April	Aerial	Fixed-wing & Helicopter	200	100				Sipko pers. comm. Severtsov Institute of Ecology and Evolution, Russian Academy of Sciences
Bulunskay (Булунская)	TR	2017							No					Translocation of an additional 22 muskoxen							22 muskoxen (11 female; 11 male), age varied 0.5 - 1.5 years, were taken from the Yamal population and translocated to Bulunskay		Sipko pers. comm. Severtsov Institute of Ecology and Evolution, Russian Academy of Sciences
Bulunskay (Булунская)	TR	2017	700						No					Systematic Total count	March-April	Aerial	Fixed-wing & Helicopter	200	100				Sipko pers. comm. Severtsov Institute of Ecology and Evolution, Russian Academy of Sciences
Indigirskay (Индигирская)	TR	2000	12						No					Initial translocation of 12 muskoxen							12 muskoxen (8 female; 4 male), age varied 0.5 - 1.5 years, were taken from the Taimyr population and translocated to Indigirskay.	Earlier named Allaikhovsky (ранее назывался Аллаиховский)	Sipko pers. comm. Severtsov Institute of Ecology and Evolution, Russian Academy of Sciences
Indigirskay (Индигирская)	TR	2009							No					Translocation of an additional 27 muskoxen							27 muskoxen (unknown sex ratio), all age 0.5 years, were taken from the Taimyr population and translocated to Indigirskay.	Earlier named Allaikhovsky (ранее назывался Аллаиховский). Incorrectly written as total 38 muskoxen translocated in the two years 2000 and 2009, in Gunn et al. 2013.	Sipko pers. comm. Severtsov Institute of Ecology and Evolution, Russian Academy of Sciences
Indigirskay (Индигирская)	TR	2013	110						No					Systematic Total count	March-April	Ground	Skidoo/Snowmobile					Earlier named Allaikhovsky (ранее назывался Аллаиховский)	Gunn, A., J. Eamer, P. Reynolds, T.P. Sipko, and A.R. Gruzdev. 2013. Muskoxen. In: Arctic Report Card 2013. http:77www.arctic.noaa.gov/reportcard; Sipko pers. comm. Severtsov Institute of Ecology and Evolution, Russian Academy of Sciences
Indigirskay (Индигирская)	TR	2014	270						No					Systematic Total count	March-April	Ground	Skidoo/Snowmobile				In total, 38 muskoxen were translocated to Indigirskay, this occurred in 2000 and again in 2009.	Earlier named Allaikhovsky (ранее назывался Аллаиховский)	Sipko pers. comm. Severtsov Institute of Ecology and Evolution, Russian Academy of Sciences
Indigirskay (Индигирская)	TR	2017	350						No					Systematic Total count	March-April	Ground	Skidoo/Snowmobile					Earlier named Allaikhovsky (ранее назывался Аллаиховский)	Sipko pers. comm. Severtsov Institute of Ecology and Evolution, Russian Academy of Sciences
Kolymskay (Колымская)	TR	2014	25						No					Initial translocation of 25 muskoxen							25 muskoxen (11 female; 14 male), age varied 0.5 - 1.5 years, were taken from Taimyr and Begicheva populations, and translocated to Kolymskay		Sipko pers. comm. Severtsov Institute of Ecology and Evolution, Russian Academy of Sciences
Kolymskay (Колымская)	TR	2017	30						No					Systematic Total count	March-April	Ground	Skidoo/Snowmobile						Sipko pers. comm. Severtsov Institute of Ecology and Evolution, Russian Academy of Sciences
Magadan Oblast (Магадан область)	TR	2004	22						No					Initial translocation of 22 muskoxen							22 muskoxen (12 female; 10 male), all age 0.5 years, were taken from the Taimyr population and translocated to Magadan Oblast.		Sipko pers. comm. Severtsov Institute of Ecology and Evolution, Russian Academy of Sciences
Magadan Oblast (Магадан область)	TR	2015	16						No					Incidental observation	March-April	Ground	Walking						Sipko pers. comm. Severtsov Institute of Ecology and Evolution, Russian Academy of Sciences
Magadan Omulevka River (Магадан Омулевка р.)	EX	2007	13						No					Incidental observation							Beginning at least from 2007, when 13 muskoxen were observed, this population is the result of natural expansion of some muskoxen from the Magadan Oblast muskox population.	Result of natural expansion (Естественное переселение животных)	Sipko pers. comm. Severtsov Institute of Ecology and Evolution, Russian Academy of Sciences
Magadan Omulevka River (Магадан Омулевка р.)	EX	2015	6						No					Incidental observation	March-April	Ground	Walking					Result of natural expansion (Естественное переселение животных)	Sipko pers. comm. Severtsov Institute of Ecology and Evolution, Russian Academy of Sciences
Zavyalova Island (О. Завьялова)	TR	2018	25						No					Initial translocation of muskoxen							25 muskoxen (12 female; 13 male), all age 0.4 years, were taken from Begicheva Island population and translocated to Zavyalova Island.	Zavyalova Island is off the coast of the Magadan/Magadanskaya region. This newly translocated group are NOT considered an established population and thus do NOT appear in manuscript's Figures or Table.	Sipko pers. comm. Severtsov Institute of Ecology and Evolution, Russian Academy of Sciences
Chukotka (Чукотка)	TR	2003	7						No					Initial translocation of 7 muskoxen							7 muskoxen (5 female; 2 male), all age 0.5 years, were taken from Wrangel Island population, and translocated to Chukotka.		Sipko pers. comm. Severtsov Institute of Ecology and Evolution, Russian Academy of Sciences
Chukotka (Чукотка)	TR	2009							No					Translocation of an additional 1 muskox							1 muskox (1 female), age 0.5 years, was taken from Wrangel Island population, and translocated to Chukotka.		Gunn, A., J. Eamer, P. Reynolds, T.P. Sipko, and A.R. Gruzdev. 2013. Muskoxen. In: Arctic Report Card 2013. http:77www.arctic.noaa.gov/reportcard; Sipko pers. comm. Severtsov Institute of Ecology and Evolution, Russian Academy of Sciences
Chukotka (Чукотка)	TR	2010							No					Translocation of an additional 7 muskox							7 muskoxen (2 female; 5 male), all age 0.5 years, were taken from Wrangel Island population, and translocated to Chukotka.		Gunn, A., J. Eamer, P. Reynolds, T.P. Sipko, and A.R. Gruzdev. 2013. Muskoxen. In: Arctic Report Card 2013. http:77www.arctic.noaa.gov/reportcard; Sipko pers. comm. Severtsov Institute of Ecology and Evolution, Russian Academy of Sciences
Chukotka (Чукотка)	TR	2013	8						No					Incidental observation	March-April	Ground	Walking						Gunn, A., J. Eamer, P. Reynolds, T.P. Sipko, and A.R. Gruzdev. 2013. Muskoxen. In: Arctic Report Card 2013. http:77www.arctic.noaa.gov/reportcard; Sipko pers. comm. Severtsov Institute of Ecology and Evolution, Russian Academy of Sciences
Chukotka (Чукотка)	TR	2015	7						No					Incidental observation	March-April	Ground	Walking						Sipko pers. comm. Severtsov Institute of Ecology and Evolution, Russian Academy of Sciences
Chukotka (Чукотка)	TR	2017	4						No					Incidental observation	March-April	Ground	Skidoo/Snowmobile				Although small numbers of muskoxen were released at three times (most recent in 2010), bears and humans cause high mortality.		Sipko pers. comm. Severtsov Institute of Ecology and Evolution, Russian Academy of Sciences
Wrangel Island (О. Врангеля)	TR	1975	20						No	7945				Translocation of 20 muskoxen							20 muskoxen (13 female; 7 male), all age 0.5 years, were taken from Nunivak Island (Alaska, USA) population and translocated to Wrangel Island.		Sipko pers. comm. Severtsov Institute of Ecology and Evolution, Russian Academy of Sciences
Wrangel Island (О. Врангеля)	TR	1976	16						No	7945				Unsystematic / Total count									Sipko pers. comm. Severtsov Institute of Ecology and Evolution, Russian Academy of Sciences
Wrangel Island (О. Врангеля)	TR	1977	14						No	7945				Unsystematic / Total count									Sipko pers. comm. Severtsov Institute of Ecology and Evolution, Russian Academy of Sciences
Wrangel Island (О. Врангеля)	TR	1978	11						No	7945				Unsystematic / Total count									Sipko pers. comm. Severtsov Institute of Ecology and Evolution, Russian Academy of Sciences
Wrangel Island (О. Врангеля)	TR	1979	11						No	7945				Unsystematic / Total count									Sipko pers. comm. Severtsov Institute of Ecology and Evolution, Russian Academy of Sciences
Wrangel Island (О. Врангеля)	TR	1980	12						No	7945				Unsystematic / Total count									Sipko pers. comm. Severtsov Institute of Ecology and Evolution, Russian Academy of Sciences
Wrangel Island (О. Врангеля)	TR	1981	14						No	7945				Unsystematic / Total count									Sipko pers. comm. Severtsov Institute of Ecology and Evolution, Russian Academy of Sciences
Wrangel Island (О. Врангеля)	TR	1982	18						No	7945				Unsystematic / Total count									Sipko pers. comm. Severtsov Institute of Ecology and Evolution, Russian Academy of Sciences
Wrangel Island (О. Врангеля)	TR	1983	22						No	7945				Unsystematic / Total count									Sipko pers. comm. Severtsov Institute of Ecology and Evolution, Russian Academy of Sciences
Wrangel Island (О. Врангеля)	TR	1984	27						No	7945				Unsystematic / Total count									Sipko pers. comm. Severtsov Institute of Ecology and Evolution, Russian Academy of Sciences
Wrangel Island (О. Врангеля)	TR	1985	35						No	7945				Unsystematic / Total count									Sipko pers. comm. Severtsov Institute of Ecology and Evolution, Russian Academy of Sciences
Wrangel Island (О. Врангеля)	TR	1986	44						No	7945				Unsystematic / Total count									Sipko pers. comm. Severtsov Institute of Ecology and Evolution, Russian Academy of Sciences
Wrangel Island (О. Врангеля)	TR	1987	53						No	7945				Unsystematic / Total count									Sipko pers. comm. Severtsov Institute of Ecology and Evolution, Russian Academy of Sciences
Wrangel Island (О. Врангеля)	TR	1988	68						No	7945				Unsystematic / Total count									Sipko pers. comm. Severtsov Institute of Ecology and Evolution, Russian Academy of Sciences
Wrangel Island (О. Врангеля)	TR	1989	83						No	7945				Unsystematic / Total count									Sipko pers. comm. Severtsov Institute of Ecology and Evolution, Russian Academy of Sciences
Wrangel Island (О. Врангеля)	TR	1990	99						No	7945				Unsystematic / Total count									Sipko pers. comm. Severtsov Institute of Ecology and Evolution, Russian Academy of Sciences
Wrangel Island (О. Врангеля)	TR	1991	116						No	7945				Unsystematic / Total count									Sipko pers. comm. Severtsov Institute of Ecology and Evolution, Russian Academy of Sciences
Wrangel Island (О. Врангеля)	TR	1992	148						No	7945				Unsystematic / Total count									Sipko pers. comm. Severtsov Institute of Ecology and Evolution, Russian Academy of Sciences
Wrangel Island (О. Врангеля)	TR	1993	177						No	7945				Unsystematic / Total count									Sipko pers. comm. Severtsov Institute of Ecology and Evolution, Russian Academy of Sciences
Wrangel Island (О. Врангеля)	TR	1994	214						No	7945				Unsystematic / Total count									Sipko pers. comm. Severtsov Institute of Ecology and Evolution, Russian Academy of Sciences
Wrangel Island (О. Врангеля)	TR	1995	251						No	7945				Unsystematic / Total count									Sipko pers. comm. Severtsov Institute of Ecology and Evolution, Russian Academy of Sciences
Wrangel Island (О. Врангеля)	TR	1996	282						No	7945				Unsystematic / Total count									Sipko pers. comm. Severtsov Institute of Ecology and Evolution, Russian Academy of Sciences
Wrangel Island (О. Врангеля)	TR	1997	340						No	7945				Unsystematic / Total count									Sipko pers. comm. Severtsov Institute of Ecology and Evolution, Russian Academy of Sciences
Wrangel Island (О. Врангеля)	TR	1998	386						No	7945				Unsystematic / Total count									Sipko pers. comm. Severtsov Institute of Ecology and Evolution, Russian Academy of Sciences
Wrangel Island (О. Врангеля)	TR	1999	431						No	7945				Unsystematic / Total count									Sipko pers. comm. Severtsov Institute of Ecology and Evolution, Russian Academy of Sciences
Wrangel Island (О. Врангеля)	TR	2000	488						No	7945				Unsystematic / Total count									Sipko pers. comm. Severtsov Institute of Ecology and Evolution, Russian Academy of Sciences
Wrangel Island (О. Врангеля)	TR	2001	552						No	7945				Unsystematic / Total count									Sipko pers. comm. Severtsov Institute of Ecology and Evolution, Russian Academy of Sciences
Wrangel Island (О. Врангеля)	TR	2002	624						No	7945				Unsystematic / Total count									Sipko pers. comm. Severtsov Institute of Ecology and Evolution, Russian Academy of Sciences
Wrangel Island (О. Врангеля)	TR	2003	871						No	7945				Unsystematic / Total count									Sipko pers. comm. Severtsov Institute of Ecology and Evolution, Russian Academy of Sciences
Wrangel Island (О. Врангеля)	TR	2004	780						No	7945				Unsystematic / Total count									Sipko pers. comm. Severtsov Institute of Ecology and Evolution, Russian Academy of Sciences
Wrangel Island (О. Врангеля)	TR	2005	777						No	7945				Unsystematic / Total count									Sipko pers. comm. Severtsov Institute of Ecology and Evolution, Russian Academy of Sciences
Wrangel Island (О. Врангеля)	TR	2006	846						No	7945				Unsystematic / Total count									Sipko pers. comm. Severtsov Institute of Ecology and Evolution, Russian Academy of Sciences
Wrangel Island (О. Врангеля)	TR	2007	846						No	7945				Unsystematic / Total count									Sipko pers. comm. Severtsov Institute of Ecology and Evolution, Russian Academy of Sciences
Wrangel Island (О. Врангеля)	TR	2008	882						No	7945				Unsystematic / Total count									Sipko pers. comm. Severtsov Institute of Ecology and Evolution, Russian Academy of Sciences
Wrangel Island (О. Врангеля)	TR	2009	880						No	7945				Unsystematic / Total count									Sipko pers. comm. Severtsov Institute of Ecology and Evolution, Russian Academy of Sciences
Wrangel Island (О. Врангеля)	TR	2010	960						No	7945				Unsystematic / Total count									Sipko pers. comm. Severtsov Institute of Ecology and Evolution, Russian Academy of Sciences
Wrangel Island (О. Врангеля)	TR	2011	900						No	7945				Unsystematic / Total count									Sipko pers. comm. Severtsov Institute of Ecology and Evolution, Russian Academy of Sciences
Wrangel Island (О. Врангеля)	TR	2012	900						No	7945				Unsystematic / Total count									Sipko pers. comm. Severtsov Institute of Ecology and Evolution, Russian Academy of Sciences
Wrangel Island (О. Врангеля)	TR	2013	900						No	7945				Unsystematic / Total count									Gunn, A., J. Eamer, P. Reynolds, T.P. Sipko, and A.R. Gruzdev. 2013. Muskoxen. In: Arctic Report Card 2013. http:77www.arctic.noaa.gov/reportcard.
Wrangel Island (О. Врангеля)	TR	2015		850					No	7945				Unsystematic / Total count	January - April	Ground	Skidoo/Snowmobile	5 to 30		1000			Gruzdev pers. comm. Wrangel Island State Reserve
Wrangel Island (О. Врангеля)	TR	2017		1100	100				No	7945				Unsystematic / Total count	May - November	Ground	ATV Honda-350	5 to 30		2300			Gruzdev pers. comm. Wrangel Island State Reserve
Wrangel Island (О. Врангеля)	TR	2018	425	1000	249				No	7945	1678	0.21	25.3278	Unsystematic / Total count	July-August	Ground	ATV Honda-350	5 to 20		2000	Total length of routes driven with ATV Honda-350 was 839 km.	This density applies only to the surveyed area. Calculation used the total count (n=425) and the surveyed area of 1,678 sq km.	Gruzdev pers. comm. Wrangel Island State Reserve
1 The column, Reproductive adult only, asks the question - Does the count or estimate include only reproductive adults? The IUCN Red List criteria for population estimates include only reproductive adults. For example, counts and surveys on the Arctic island of the NT always Included all animals over one year old and thus include non-reproductive juveniles, which is indicated by the answer 'No'. …
2 This column, Coverage %, provides the percentage of the total area (sq. km) that was actually surveyed.
3 Total counts differ from minimum counts. The former is when absolutely all animals are counted. The latter is the number of muskoxen observed, and makes no claim to have seen all the animals in the area/region, owing for example to rugged terrain concealing animals from the observers and low survey coverage (Cuyler pers. comm.)
4 This column, Entire strip width (m), provides the total strip width, i.e., both sides of line are included. For example if width to left side was 500 m, and on the right side was also 500 m, then the entire strip width was 1000 m.
* This is the actual number of muskoxen seen, i.e. a minimum count. It includes those seen on transect and also those incidental observations of muskoxen that were 'off' transect. It is difficult to detect muskoxen among the trees that cover the South Slave area. Later distance sampling analysis combined the 2010 North Great Slave survey observations with the 2011 South Slave Survey observations.…
